# Supplementary material for: Effects of poor sleep on the immune cell landscape as assessed by single-cell analysis
Source: Commun Biol. 2021 Nov 25;4:1325. doi: 10.1038/s42003-021-02859-8 (PMC8617259; doi:10.1038/s42003-021-02859-8)
Supplement: Supplementary file 3 — Supplementary Data 1 [file 42003_2021_2859_MOESM3_ESM.xlsx]

## Sheet: Supplementary Data 1A
Supplementary Data 1A. DEGs in TC between postSU and preSU groups.
	p_val	avg_logFC	pct.1	pct.2	p_val_adj	cluster	gene
ZFP36L2	0	1.08492	0.778	0.55	0	POST	ZFP36L2
RPS2	0	1.06948	0.837	0.716	0	POST	RPS2
NFKBIA	0	1.03352	0.479	0.205	0	POST	NFKBIA
PFN1	0	1.0084	0.714	0.525	0	POST	PFN1
JUN	0	0.912461	0.933	0.743	0	POST	JUN
GADD45B	0	0.90292	0.856	0.584	0	POST	GADD45B
FOS	0	0.862203	0.875	0.683	0	POST	FOS
JUNB	0	0.840283	0.871	0.703	0	POST	JUNB
ITM2B	0	0.829339	0.544	0.293	0	POST	ITM2B
IER2	0	0.824144	0.914	0.732	0	POST	IER2
TUBB4B	0	0.798525	0.548	0.247	0	POST	TUBB4B
DUSP2	0	0.68816	0.335	0.19	0	POST	DUSP2
BRD2	0	0.67955	0.707	0.428	0	POST	BRD2
CCDC85B	0	0.574853	0.185	0.015	0	POST	CCDC85B
ANP32B	0	0.558369	0.331	0.142	0	POST	ANP32B
SERTAD1	0	0.557942	0.512	0.264	0	POST	SERTAD1
FOSB	0	0.545798	0.457	0.255	0	POST	FOSB
H2AFX	0	0.536461	0.302	0.112	0	POST	H2AFX
ZFP36	0	0.532746	0.663	0.503	0	POST	ZFP36
ID2	0	0.530345	0.633	0.436	0	POST	ID2
HMGN1	0	0.52595	0.301	0.126	0	POST	HMGN1
FTH1	0	0.51701	0.783	0.698	0	POST	FTH1
GUK1	0	0.478577	0.333	0.168	0	POST	GUK1
SERP1	0	0.4757	0.335	0.172	0	POST	SERP1
MAP1LC3B	0	0.474851	0.252	0.099	0	POST	MAP1LC3B
IFRD1	0	0.466624	0.372	0.195	0	POST	IFRD1
SRSF7	0	0.463239	0.796	0.639	0	POST	SRSF7
MARCKSL1	0	0.456908	0.142	0.018	0	POST	MARCKSL1
PCBP2	0	0.450017	0.611	0.463	0	POST	PCBP2
CITED2	0	0.439883	0.434	0.281	0	POST	CITED2
ATP5F1D	0	0.416679	0.114	0.013	0	POST	ATP5F1D
KLF6	0	0.403673	0.754	0.586	0	POST	KLF6
PPP1R15A	0	0.398958	0.641	0.463	0	POST	PPP1R15A
DDIT3	0	0.39698	0.236	0.103	0	POST	DDIT3
DUSP1	0	0.376008	0.876	0.775	0	POST	DUSP1
DYNLL1	0	0.369654	0.428	0.268	0	POST	DYNLL1
MCUB	0	0.349188	0.155	0.051	0	POST	MCUB
CALM1	0	0.337927	0.915	0.776	0	POST	CALM1
VIM	0	0.332273	0.799	0.645	0	POST	VIM
PRELID1	0	0.326009	0.109	0.015	0	POST	PRELID1
EIF4A3	0	0.321105	0.109	0.02	0	POST	EIF4A3
ACTB	0	0.316839	0.994	0.987	0	POST	ACTB
TMEM160	0	0.271767	0.093	0.013	0	POST	TMEM160
TUBA4A	1.00043e-307	0.377275	0.418	0.265	3.35524e-303	POST	TUBA4A
ZFAND5	1.16167e-304	0.339514	0.175	0.065	3.89602e-300	POST	ZFAND5
ZC3H12A	7.89377e-300	0.355286	0.18	0.069	2.64741e-295	POST	ZC3H12A
GTF3A	1.28653e-297	0.363454	0.281	0.147	4.31475e-293	POST	GTF3A
PDIA3	8.56682e-284	0.405595	0.302	0.168	2.87314e-279	POST	PDIA3
UQCRFS1	7.33841e-273	0.303579	0.153	0.055	2.46116e-268	POST	UQCRFS1
MZT2B	8.92e-270	0.25916	0.108	0.027	2.99159e-265	POST	MZT2B
NDFIP1	4.46388e-267	0.359559	0.228	0.112	1.4971e-262	POST	NDFIP1
MBP	1.55446e-265	0.356348	0.207	0.095	5.21336e-261	POST	MBP
PITHD1	1.36678e-259	0.250956	0.092	0.02	4.58389e-255	POST	PITHD1
LBH	1.50848e-259	0.335405	0.481	0.339	5.05914e-255	POST	LBH
KRT10	9.77186e-257	0.281583	0.112	0.031	3.27729e-252	POST	KRT10
KLF2	1.43998e-256	0.380773	0.422	0.288	4.82941e-252	POST	KLF2
COX5A	7.78174e-255	0.324531	0.202	0.094	2.60984e-250	POST	COX5A
SNHG7	1.52338e-253	0.274878	0.116	0.034	5.10911e-249	POST	SNHG7
IER5	1.61994e-253	0.308636	0.168	0.068	5.43297e-249	POST	IER5
FUS	4.02703e-253	0.32385	0.643	0.514	1.35059e-248	POST	FUS
DNAJA1	9.20637e-253	0.353203	0.345	0.214	3.08763e-248	POST	DNAJA1
WSB1	3.78405e-250	0.338818	0.487	0.35	1.2691e-245	POST	WSB1
ATP6V0C	1.43846e-248	0.341961	0.248	0.131	4.82432e-244	POST	ATP6V0C
CKS2	8.71152e-247	0.263613	0.12	0.037	2.92167e-242	POST	CKS2
PGLS	1.71561e-245	0.285158	0.138	0.049	5.75381e-241	POST	PGLS
SRSF2	7.43996e-242	0.303282	0.597	0.471	2.49521e-237	POST	SRSF2
RHOB	2.80204e-238	0.293009	0.099	0.026	9.39747e-234	POST	RHOB
AMD1	3.21935e-234	0.329548	0.314	0.189	1.0797e-229	POST	AMD1
ABHD5	1.03889e-229	0.270636	0.124	0.042	3.48424e-225	POST	ABHD5
EIF5A	7.85308e-226	0.30185	0.373	0.242	2.63377e-221	POST	EIF5A
PPM1G	4.42097e-224	0.252126	0.111	0.035	1.48271e-219	POST	PPM1G
ANXA11	4.28631e-217	0.293289	0.213	0.11	1.43754e-212	POST	ANXA11
PIM1	1.05479e-206	0.285424	0.157	0.069	3.53755e-202	POST	PIM1
IER3	4.20606e-205	0.320755	0.107	0.036	1.41063e-200	POST	IER3
TLE4	2.36549e-200	0.29981	0.204	0.106	7.93339e-196	POST	TLE4
HEXIM1	2.52098e-199	0.289409	0.206	0.108	8.45485e-195	POST	HEXIM1
CD47	4.33944e-198	0.324933	0.189	0.094	1.45536e-193	POST	CD47
SNHG12	7.32238e-188	0.287275	0.253	0.148	2.45578e-183	POST	SNHG12
PPP3CC	1.05105e-184	0.280945	0.147	0.066	3.52502e-180	POST	PPP3CC
GRB2	2.53926e-180	0.266173	0.154	0.072	8.51616e-176	POST	GRB2
SRSF3	3.43608e-180	0.265594	0.516	0.401	1.15239e-175	POST	SRSF3
IFNG	8.25654e-179	0.518048	0.154	0.074	2.76908e-174	POST	IFNG
P4HB	3.72964e-177	0.283496	0.21	0.116	1.25085e-172	POST	P4HB
MYLIP	1.13372e-171	0.281203	0.218	0.125	3.80228e-167	POST	MYLIP
XBP1	1.31606e-169	0.270377	0.161	0.08	4.41381e-165	POST	XBP1
TRIR	3.0061e-167	0.258957	0.401	0.287	1.00819e-162	POST	TRIR
POLR2A	8.03595e-167	0.290426	0.319	0.213	2.6951e-162	POST	POLR2A
LYZ	1.33339e-162	0.269207	0.188	0.101	4.47193e-158	POST	LYZ
TUBA1C	1.13921e-161	0.265749	0.171	0.089	3.82069e-157	POST	TUBA1C
SLC9A3R1	9.39317e-159	0.255507	0.381	0.27	3.15028e-154	POST	SLC9A3R1
BTG2	7.26835e-153	0.319631	0.441	0.342	2.43766e-148	POST	BTG2
S100A9	1.56111e-127	0.255664	0.162	0.09	5.23566e-123	POST	S100A9
TNF	4.83291e-114	0.296506	0.106	0.051	1.62086e-109	POST	TNF
CCL4	1.02084e-18	0.308368	0.322	0.289	3.42369e-14	POST	CCL4
MT2A	0	0.96889	0.44	0.273	0	PRE	MT2A
MT1X	0	0.869216	0.349	0.163	0	PRE	MT1X
MT1E	0	0.693844	0.149	0.038	0	PRE	MT1E
GPR183	1.74457e-167	0.301955	0.223	0.131	5.85093e-163	PRE	GPR183
DYNLT1	2.45258e-158	0.250608	0.21	0.122	8.22547e-154	PRE	DYNLT1

## Sheet: Supplementary Data 1B
Supplementary Data 1B. DEGs in BC between postSU and preSU groups.
	p_val	avg_logFC	pct.1	pct.2	p_val_adj	cluster	gene
IGKV3-15	0.00162763	0.627918	0.072	0.052	1	PRE	IGKV3-15
MT2A	1.53e-31	0.590443	0.213	0.102	5.14e-27	PRE	MT2A
MT1X	8.76e-31	0.46547	0.15	0.056	2.94e-26	PRE	MT1X
GPR183	1.03e-45	0.457459	0.421	0.253	3.46e-41	PRE	GPR183
CXCR4	2.33e-38	0.375251	0.837	0.789	7.82e-34	PRE	CXCR4
PDE4B	6.21e-31	0.361981	0.401	0.258	2.08e-26	PRE	PDE4B
IGHV3-21	0.0171493	0.360718	0.052	0.038	1	PRE	IGHV3-21
TAGAP	4.6e-16	0.261138	0.487	0.393	1.54e-11	PRE	TAGAP
RPS2	3.24e-242	1.18902	0.906	0.8	1.09e-237	POST	RPS2
PFN1	1.97e-164	0.985615	0.7	0.451	6.6e-160	POST	PFN1
ZFP36L2	2.19e-128	0.850363	0.655	0.381	7.36e-124	POST	ZFP36L2
NFKBIA	1.35e-100	0.813703	0.506	0.255	4.52e-96	POST	NFKBIA
HMGN1	3.1e-111	0.680503	0.449	0.189	1.04e-106	POST	HMGN1
SERP1	6.67e-105	0.668135	0.464	0.208	2.24e-100	POST	SERP1
ITM2B	7.25e-82	0.645406	0.413	0.194	2.43e-77	POST	ITM2B
SERTAD1	1.73e-115	0.612183	0.549	0.264	5.79e-111	POST	SERTAD1
FTH1	4.03e-108	0.591295	0.874	0.77	1.35e-103	POST	FTH1
PCBP2	5.54e-89	0.588478	0.679	0.498	1.86e-84	POST	PCBP2
GADD45B	1.08e-104	0.580391	0.726	0.482	3.61e-100	POST	GADD45B
MARCKSL1	2.21e-86	0.566099	0.211	0.036	7.4e-82	POST	MARCKSL1
TUBB4B	1.98e-93	0.563876	0.494	0.248	6.64e-89	POST	TUBB4B
SNHG7	1.2e-86	0.544481	0.259	0.064	4.02e-82	POST	SNHG7
FOS	2.4e-63	0.51616	0.826	0.652	8.03e-59	POST	FOS
ANP32B	4.31e-63	0.502118	0.387	0.198	1.44e-58	POST	ANP32B
CCDC85B	1.25e-96	0.491041	0.194	0.019	4.18e-92	POST	CCDC85B
JUNB	2.83e-49	0.450347	0.806	0.673	9.49e-45	POST	JUNB
JUN	8.3e-70	0.447832	0.936	0.851	2.78e-65	POST	JUN
MAP1LC3B	4.8e-60	0.446177	0.315	0.134	1.61e-55	POST	MAP1LC3B
BRD2	2e-71	0.442461	0.686	0.503	6.71e-67	POST	BRD2
PPP1R15A	3.11e-81	0.433958	0.8	0.597	1.04e-76	POST	PPP1R15A
GRB2	2.28e-48	0.417454	0.364	0.196	7.65e-44	POST	GRB2
RHOB	4.04e-32	0.409164	0.291	0.163	1.36e-27	POST	RHOB
ATP5F1D	4.15e-58	0.400661	0.133	0.018	1.39e-53	POST	ATP5F1D
KLF2	2e-35	0.397431	0.565	0.423	6.72e-31	POST	KLF2
NT5C	1.22e-58	0.392461	0.214	0.063	4.08e-54	POST	NT5C
IFRD1	2.96e-45	0.383943	0.459	0.283	9.91e-41	POST	IFRD1
COX5A	1.11e-44	0.383336	0.251	0.112	3.72e-40	POST	COX5A
GTF3A	1.24e-40	0.375427	0.325	0.177	4.14e-36	POST	GTF3A
DNAJB1	2.82e-38	0.366803	0.383	0.226	9.44e-34	POST	DNAJB1
GUK1	1.66e-37	0.360176	0.29	0.155	5.56e-33	POST	GUK1
SNX3	7.15e-34	0.357768	0.464	0.321	2.4e-29	POST	SNX3
H2AFX	1.02e-42	0.355154	0.233	0.097	3.43e-38	POST	H2AFX
PGLS	6.88e-47	0.351363	0.203	0.07	2.31e-42	POST	PGLS
PDIA3	1.41e-37	0.348172	0.293	0.154	4.71e-33	POST	PDIA3
UQCRFS1	1.37e-51	0.345961	0.203	0.063	4.58e-47	POST	UQCRFS1
SYNGR2	3.1e-39	0.342749	0.566	0.407	1.04e-34	POST	SYNGR2
PRELID1	2.6e-55	0.332795	0.142	0.024	8.72e-51	POST	PRELID1
SRSF7	6.31e-46	0.324604	0.766	0.641	2.12e-41	POST	SRSF7
TSPAN13	1.34e-36	0.323573	0.146	0.045	4.49e-32	POST	TSPAN13
MCUB	2.34e-44	0.322206	0.166	0.049	7.83e-40	POST	MCUB
ID3	5.75e-32	0.318923	0.343	0.204	1.93e-27	POST	ID3
RCSD1	1.03e-25	0.318283	0.37	0.248	3.47e-21	POST	RCSD1
ATP6V0C	4.45e-34	0.317635	0.342	0.199	1.49e-29	POST	ATP6V0C
TOB1	8.52e-34	0.314773	0.208	0.093	2.86e-29	POST	TOB1
CKS2	9.13e-45	0.314408	0.192	0.066	3.06e-40	POST	CKS2
RNASET2	1.41e-32	0.313552	0.456	0.317	4.73e-28	POST	RNASET2
KRT10	3.35e-40	0.312737	0.136	0.035	1.12e-35	POST	KRT10
ZFAND5	6.19e-39	0.310519	0.186	0.07	2.07e-34	POST	ZFAND5
CD47	8.11e-31	0.306131	0.244	0.125	2.72e-26	POST	CD47
TRIR	1.83e-30	0.302124	0.474	0.333	6.15e-26	POST	TRIR
CALHM6	4.22e-30	0.293564	0.161	0.063	1.41e-25	POST	CALHM6
SNHG12	7.95e-27	0.291686	0.288	0.171	2.67e-22	POST	SNHG12
DUSP2	6.38e-19	0.291668	0.141	0.069	2.14e-14	POST	DUSP2
C1QBP	6.21e-31	0.290481	0.184	0.08	2.08e-26	POST	C1QBP
UBE2J1	5.12e-18	0.287422	0.281	0.189	1.72e-13	POST	UBE2J1
RBM17	9.85e-33	0.284953	0.187	0.079	3.3e-28	POST	RBM17
DYNLL1	6.51e-31	0.284716	0.481	0.337	2.18e-26	POST	DYNLL1
IER2	3.04e-37	0.284435	0.854	0.749	1.02e-32	POST	IER2
CALM1	5.96e-42	0.282875	0.804	0.657	2e-37	POST	CALM1
PLEKHF2	5.6e-29	0.282273	0.183	0.081	1.88e-24	POST	PLEKHF2
PPP3CC	1.54e-31	0.281455	0.235	0.116	5.15e-27	POST	PPP3CC
CHCHD10	1.64e-27	0.278406	0.123	0.042	5.51e-23	POST	CHCHD10
DDIT3	9.88e-24	0.275137	0.281	0.17	3.31e-19	POST	DDIT3
CITED2	2.97e-24	0.27504	0.29	0.178	9.95e-20	POST	CITED2
FOSB	9.02e-28	0.274604	0.429	0.287	3.02e-23	POST	FOSB
GADD45GIP1	1.83e-43	0.267967	0.123	0.025	6.14e-39	POST	GADD45GIP1
ANXA11	2.41e-28	0.266981	0.229	0.117	8.07e-24	POST	ANXA11
ARL5A	2.74e-32	0.266151	0.172	0.068	9.18e-28	POST	ARL5A
EIF4A3	7.77e-36	0.265741	0.115	0.028	2.61e-31	POST	EIF4A3
CDKN1A	8.87e-20	0.261662	0.222	0.13	2.98e-15	POST	CDKN1A
MZT2B	7.72e-43	0.260597	0.132	0.03	2.59e-38	POST	MZT2B
RANBP1	4.74e-33	0.257967	0.148	0.051	1.59e-28	POST	RANBP1
COTL1	3.14e-14	0.254635	0.234	0.158	1.05e-09	POST	COTL1
ARL6IP4	1.43e-24	0.250426	0.407	0.286	4.8e-20	POST	ARL6IP4

## Sheet: Supplementary Data 1C
Supplementary Data 1C. DEGs in NK between postSU and preSU groups.
	p_val	avg_logFC	pct.1	pct.2	p_val_adj	cluster	gene
PFN1	0	1.21191	0.815	0.595	0	POST	PFN1
RPS2	0	1.18199	0.744	0.459	0	POST	RPS2
JUN	0	1.17162	0.844	0.493	0	POST	JUN
ZFP36L2	0	1.14313	0.709	0.372	0	POST	ZFP36L2
NFKBIA	0	1.08459	0.43	0.152	0	POST	NFKBIA
FOS	0	1.01425	0.768	0.483	0	POST	FOS
JUNB	0	0.983556	0.741	0.452	0	POST	JUNB
GADD45B	0	0.826006	0.876	0.595	0	POST	GADD45B
CCDC85B	0	0.825182	0.238	0.015	0	POST	CCDC85B
TUBB4B	0	0.785905	0.568	0.265	0	POST	TUBB4B
ITM2B	0	0.751449	0.489	0.238	0	POST	ITM2B
FTH1	0	0.649144	0.747	0.572	0	POST	FTH1
IER2	0	0.629228	0.909	0.75	0	POST	IER2
BRD2	0	0.590134	0.703	0.45	0	POST	BRD2
KLF6	0	0.496007	0.739	0.52	0	POST	KLF6
ACTB	0	0.3652	1	0.998	0	POST	ACTB
CALM1	0	0.329948	0.952	0.804	0	POST	CALM1
PRELID1	9.08709e-307	0.600453	0.196	0.033	3.04763e-302	POST	PRELID1
PPP1R15A	2.13621e-305	0.57574	0.546	0.308	7.16441e-301	POST	PPP1R15A
DUSP1	2.1485e-278	0.512721	0.785	0.615	7.20563e-274	POST	DUSP1
H2AFX	3.7217e-253	0.54734	0.264	0.088	1.24818e-248	POST	H2AFX
MAP1LC3B	2.62004e-251	0.558039	0.302	0.116	8.7871e-247	POST	MAP1LC3B
ID2	3.62175e-249	0.404197	0.791	0.625	1.21466e-244	POST	ID2
ATP5F1D	8.14709e-249	0.525084	0.132	0.013	2.73237e-244	POST	ATP5F1D
PCBP2	1.42556e-240	0.518578	0.546	0.346	4.78104e-236	POST	PCBP2
SERTAD1	2.87748e-235	0.465291	0.548	0.335	9.65051e-231	POST	SERTAD1
GUK1	1.23057e-234	0.532739	0.41	0.215	4.12709e-230	POST	GUK1
ACTG1	1.533e-228	0.291274	0.966	0.91	5.14139e-224	POST	ACTG1
MARCKSL1	2.20481e-224	0.469424	0.128	0.015	7.39448e-220	POST	MARCKSL1
TMEM160	1.10321e-204	0.38848	0.115	0.013	3.69994e-200	POST	TMEM160
COX5A	5.41231e-201	0.455334	0.235	0.084	1.81518e-196	POST	COX5A
HMGN1	4.91101e-200	0.503469	0.277	0.116	1.64706e-195	POST	HMGN1
SRSF7	1.51661e-195	0.393443	0.701	0.534	5.08642e-191	POST	SRSF7
VIM	1.91906e-187	0.405106	0.609	0.421	6.43614e-183	POST	VIM
TSC22D3	2.0934e-186	0.305756	0.84	0.679	7.02083e-182	POST	TSC22D3
ANP32B	9.22625e-184	0.454952	0.232	0.088	3.0943e-179	POST	ANP32B
KLF2	4.29637e-179	0.475976	0.405	0.232	1.44092e-174	POST	KLF2
PDIA3	1.10078e-172	0.46263	0.407	0.237	3.69179e-168	POST	PDIA3
UQCRFS1	6.46157e-170	0.407589	0.168	0.05	2.16708e-165	POST	UQCRFS1
IFRD1	8.21969e-170	0.459228	0.305	0.149	2.75672e-165	POST	IFRD1
GTF3A	4.22525e-164	0.427406	0.256	0.112	1.41706e-159	POST	GTF3A
MBP	4.54964e-162	0.434483	0.319	0.162	1.52586e-157	POST	MBP
FOSB	3.80068e-160	0.46472	0.256	0.117	1.27467e-155	POST	FOSB
DUSP2	7.23677e-157	0.587767	0.311	0.164	2.42707e-152	POST	DUSP2
CKS2	2.7131e-156	0.382669	0.162	0.05	9.09919e-152	POST	CKS2
SERP1	1.0031e-154	0.430644	0.273	0.13	3.3642e-150	POST	SERP1
IFNG	7.43631e-152	0.569991	0.287	0.144	2.49399e-147	POST	IFNG
ANXA11	8.95071e-151	0.393704	0.212	0.085	3.00189e-146	POST	ANXA11
RHOB	6.52026e-150	0.396896	0.139	0.038	2.18676e-145	POST	RHOB
ATP6V0C	6.27392e-149	0.413387	0.262	0.123	2.10415e-144	POST	ATP6V0C
NT5C	5.46373e-148	0.343239	0.119	0.027	1.83243e-143	POST	NT5C
RAB5IF	1.63276e-146	0.402561	0.156	0.049	5.47596e-142	POST	RAB5IF
MATK	1.07275e-144	0.415032	0.297	0.153	3.59779e-140	POST	MATK
KRT10	1.29889e-142	0.360435	0.117	0.027	4.35621e-138	POST	KRT10
PITHD1	3.03601e-135	0.309976	0.097	0.018	1.01822e-130	POST	PITHD1
GADD45GIP1	5.5174e-131	0.285571	0.089	0.015	1.85043e-126	POST	GADD45GIP1
EIF4A3	6.24542e-131	0.302728	0.095	0.018	2.09459e-126	POST	EIF4A3
ZFAND5	3.79777e-130	0.359825	0.163	0.059	1.2737e-125	POST	ZFAND5
XBP1	4.08351e-130	0.388279	0.228	0.105	1.36953e-125	POST	XBP1
P4HB	4.23783e-129	0.371169	0.258	0.129	1.42128e-124	POST	P4HB
CD47	3.04219e-127	0.382107	0.237	0.113	1.02029e-122	POST	CD47
FUS	3.14316e-123	0.32537	0.569	0.416	1.05415e-118	POST	FUS
PGLS	4.48752e-123	0.330148	0.139	0.045	1.50503e-118	POST	PGLS
ABHD5	1.24832e-122	0.326826	0.139	0.045	4.1866e-118	POST	ABHD5
TLE4	2.38248e-121	0.361922	0.237	0.115	7.99037e-117	POST	TLE4
DDIT3	1.50609e-120	0.36944	0.254	0.129	5.05111e-116	POST	DDIT3
SRSF2	1.82811e-120	0.318374	0.595	0.446	6.1311e-116	POST	SRSF2
EIF5A	2.96349e-117	0.353771	0.359	0.217	9.93896e-113	POST	EIF5A
TRIR	1.3149e-112	0.330573	0.382	0.24	4.4099e-108	POST	TRIR
MRPL41	5.72328e-108	0.308922	0.127	0.043	1.91947e-103	POST	MRPL41
WSB1	2.66396e-105	0.32236	0.439	0.298	8.93438e-101	POST	WSB1
IER5	1.19837e-104	0.32198	0.159	0.066	4.0191e-100	POST	IER5
GRB2	5.33121e-104	0.304203	0.154	0.062	1.78798e-99	POST	GRB2
SNHG7	8.82246e-103	0.265558	0.084	0.019	2.95888e-98	POST	SNHG7
PPM1G	4.71739e-102	0.288761	0.12	0.041	1.58212e-97	POST	PPM1G
FAAP20	4.1818e-101	0.287409	0.121	0.041	1.40249e-96	POST	FAAP20
MYLIP	6.27441e-100	0.321116	0.209	0.103	2.10431e-95	POST	MYLIP
AC044849.1	1.25819e-99	0.29145	0.11	0.035	4.21972e-95	POST	AC044849.1
ARL6IP4	1.38156e-99	0.307433	0.348	0.217	4.63347e-95	POST	ARL6IP4
CITED2	4.74231e-99	0.338065	0.302	0.178	1.59048e-94	POST	CITED2
PRSS23	2.73332e-98	0.347322	0.337	0.211	9.16702e-94	POST	PRSS23
PYURF	4.51171e-98	0.317193	0.221	0.114	1.51314e-93	POST	PYURF
RANBP1	2.55546e-97	0.283713	0.124	0.044	8.57049e-93	POST	RANBP1
ARL5A	4.19892e-97	0.276563	0.122	0.043	1.40823e-92	POST	ARL5A
IDH2	7.5093e-96	0.297446	0.164	0.072	2.51847e-91	POST	IDH2
RASSF1	9.7168e-96	0.311853	0.29	0.168	3.25882e-91	POST	RASSF1
IER3	3.91234e-95	0.299013	0.093	0.026	1.31212e-90	POST	IER3
CCND3	1.12764e-93	0.27252	0.596	0.466	3.78188e-89	POST	CCND3
CSRNP1	1.89592e-93	0.265622	0.094	0.027	6.35854e-89	POST	CSRNP1
ARPC5L	9.13162e-92	0.3012	0.299	0.179	3.06256e-87	POST	ARPC5L
PPP3CC	1.73752e-91	0.304249	0.169	0.078	5.82731e-87	POST	PPP3CC
ARF5	2.11218e-90	0.301668	0.288	0.172	7.08382e-86	POST	ARF5
TUBA4A	5.42363e-88	0.306271	0.322	0.202	1.81898e-83	POST	TUBA4A
TBX21	1.31212e-87	0.291847	0.211	0.11	4.40058e-83	POST	TBX21
THUMPD3-AS1	2.57661e-86	0.292177	0.236	0.131	8.64143e-82	POST	THUMPD3-AS1
JTB	3.46766e-86	0.296654	0.282	0.168	1.16298e-81	POST	JTB
PTGER2	3.90261e-86	0.290997	0.161	0.074	1.30886e-81	POST	PTGER2
NCOR1	2.82915e-84	0.281691	0.227	0.125	9.4884e-80	POST	NCOR1
DYNLL1	1.91957e-83	0.271345	0.48	0.349	6.43784e-79	POST	DYNLL1
GNB2	2.0957e-83	0.259921	0.114	0.043	7.02857e-79	POST	GNB2
DPP7	2.39549e-82	0.272909	0.171	0.083	8.034e-78	POST	DPP7
DNAJC1	2.61161e-82	0.262562	0.122	0.048	8.75882e-78	POST	DNAJC1
NDFIP1	6.18793e-81	0.26031	0.14	0.061	2.07531e-76	POST	NDFIP1
LYZ	1.0985e-80	0.28984	0.191	0.098	3.68414e-76	POST	LYZ
IGFBP7	1.10736e-80	0.269566	0.105	0.038	3.71386e-76	POST	IGFBP7
RBM17	3.41094e-80	0.263197	0.121	0.048	1.14396e-75	POST	RBM17
ZFP36	4.35093e-80	0.282761	0.666	0.556	1.45921e-75	POST	ZFP36
TOB1	1.66328e-77	0.275175	0.189	0.1	5.5783e-73	POST	TOB1
AMD1	4.52604e-74	0.288851	0.24	0.143	1.51794e-69	POST	AMD1
POLR2A	3.23405e-73	0.27489	0.295	0.189	1.08464e-68	POST	POLR2A
PIM1	5.81829e-73	0.257529	0.141	0.066	1.95134e-68	POST	PIM1
LBH	6.59416e-73	0.258904	0.41	0.29	2.21155e-68	POST	LBH
DNAJB1	5.34958e-70	0.256838	0.467	0.347	1.79414e-65	POST	DNAJB1
ADRB2	2.09263e-68	0.260449	0.224	0.132	7.01826e-64	POST	ADRB2
YBX1	5.1712e-68	0.268259	0.432	0.319	1.73432e-63	POST	YBX1
ACAP2	1.5661e-67	0.250124	0.175	0.093	5.25238e-63	POST	ACAP2
AC020916.1	2.64396e-67	0.280379	0.121	0.055	8.86731e-63	POST	AC020916.1
DNAJA1	1.94222e-64	0.2559	0.274	0.177	6.51383e-60	POST	DNAJA1
TUBA1A	8.18139e-62	0.257697	0.417	0.31	2.74387e-57	POST	TUBA1A
BTG2	2.02004e-61	0.294385	0.363	0.262	6.77481e-57	POST	BTG2
JAK1	5.53654e-61	0.278509	0.318	0.222	1.85685e-56	POST	JAK1
SNX3	6.85694e-59	0.252147	0.2	0.119	2.29968e-54	POST	SNX3
HIST3H2A	6.12379e-57	0.251149	0.164	0.092	2.0538e-52	POST	HIST3H2A
CD69	4.20791e-56	0.258187	0.576	0.483	1.41125e-51	POST	CD69
MT-ND4L	2.13311e-251	0.350699	0.966	0.948	7.15402e-247	PRE	MT-ND4L
MT2A	4.55953e-247	0.810997	0.532	0.356	1.52917e-242	PRE	MT2A
MT1X	1.08281e-210	0.752073	0.287	0.131	3.63152e-206	PRE	MT1X
GZMB	7.76384e-164	0.275703	0.918	0.88	2.60384e-159	PRE	GZMB
MT1E	3.68103e-125	0.479618	0.107	0.028	1.23454e-120	PRE	MT1E
CXCR4	1.96262e-57	0.277039	0.598	0.527	6.58222e-53	PRE	CXCR4
SH2D2A	1.01494e-46	0.257906	0.313	0.238	3.40391e-42	PRE	SH2D2A

## Sheet: Supplementary Data 1D
Supplementary Data 1D. DEGs in MC between postSU and preSU groups.
	p_val	avg_logFC	pct.1	pct.2	p_val_adj	cluster	gene
JUN	0	0.872259	0.863	0.618	0	POST	JUN
NFKBIA	0	0.721851	0.779	0.576	0	POST	NFKBIA
KLF6	0	0.568405	0.919	0.758	0	POST	KLF6
TSC22D3	0	0.528441	0.802	0.596	0	POST	TSC22D3
VIM	0	0.42482	0.977	0.933	0	POST	VIM
FOS	0	0.334436	0.998	0.987	0	POST	FOS
DUSP1	0	0.314536	0.991	0.977	0	POST	DUSP1
ACTB	0	0.28985	0.999	0.999	0	POST	ACTB
CST3	4.74355e-252	0.764858	0.902	0.851	1.59089e-247	POST	CST3
ATP6V0C	8.74785e-241	0.470619	0.64	0.397	2.93385e-236	POST	ATP6V0C
GADD45B	2.54748e-228	0.403097	0.803	0.644	8.54372e-224	POST	GADD45B
CXCL8	2.28608e-208	0.758182	0.494	0.284	7.66705e-204	POST	CXCL8
FOSB	2.39069e-184	0.410958	0.796	0.649	8.0179e-180	POST	FOSB
RPS2	8.43874e-184	0.62588	0.813	0.757	2.83019e-179	POST	RPS2
AC020916.1	5.67437e-177	0.476547	0.377	0.191	1.90307e-172	POST	AC020916.1
PFN1	2.77783e-174	0.708398	0.751	0.663	9.31629e-170	POST	PFN1
ATP2B1-AS1	4.2789e-174	0.411219	0.695	0.514	1.43506e-169	POST	ATP2B1-AS1
IER3	1.07868e-173	0.557298	0.486	0.31	3.61767e-169	POST	IER3
CALM1	2.61319e-173	0.350208	0.761	0.624	8.76413e-169	POST	CALM1
CFD	2.91742e-171	0.59091	0.489	0.32	9.78443e-167	POST	CFD
SERP1	1.83969e-163	0.588759	0.57	0.437	6.16994e-159	POST	SERP1
ATP5F1D	1.98486e-163	0.520562	0.183	0.051	6.65681e-159	POST	ATP5F1D
PYCARD	1.44452e-151	0.290795	0.762	0.595	4.84463e-147	POST	PYCARD
PGLS	5.40389e-150	0.508679	0.394	0.234	1.81236e-145	POST	PGLS
CCDC85B	1.14026e-149	0.294052	0.132	0.023	3.8242e-145	POST	CCDC85B
CCL3	6.03235e-146	0.642489	0.507	0.332	2.02313e-141	POST	CCL3
C4orf48	1.58739e-138	0.330345	0.123	0.022	5.32378e-134	POST	C4orf48
CCL4	1.05851e-137	0.641962	0.267	0.119	3.55003e-133	POST	CCL4
ZFP36L2	4.98459e-136	0.430982	0.648	0.515	1.67173e-131	POST	ZFP36L2
PPP1R15A	2.83195e-129	0.32217	0.719	0.599	9.4978e-125	POST	PPP1R15A
PRELID1	1.33344e-126	0.471142	0.287	0.149	4.4721e-122	POST	PRELID1
NFKBIZ	9.14056e-122	0.314575	0.662	0.515	3.06556e-117	POST	NFKBIZ
CITED2	7.62249e-119	0.351431	0.411	0.253	2.55643e-114	POST	CITED2
LYZ	5.17249e-117	0.278393	0.99	0.989	1.73475e-112	POST	LYZ
COX5A	4.36289e-96	0.398717	0.346	0.222	1.46322e-91	POST	COX5A
MYLIP	8.33431e-94	0.259001	0.235	0.116	2.79516e-89	POST	MYLIP
UQCRFS1	1.33818e-88	0.319517	0.247	0.134	4.488e-84	POST	UQCRFS1
ID2	2.58483e-88	0.285498	0.677	0.566	8.66899e-84	POST	ID2
AP1S2	3.9204e-88	0.39134	0.598	0.5	1.31482e-83	POST	AP1S2
MAP1LC3B	8.32294e-85	0.333436	0.332	0.21	2.79135e-80	POST	MAP1LC3B
IL1B	1.18556e-83	0.433979	0.474	0.351	3.97612e-79	POST	IL1B
CXCL2	2.84998e-78	0.400298	0.117	0.04	9.55825e-74	POST	CXCL2
KLF2	4.55946e-77	0.310221	0.423	0.303	1.52915e-72	POST	KLF2
TNF	6.16318e-72	0.313014	0.291	0.18	2.06701e-67	POST	TNF
RAB5IF	6.85585e-69	0.297062	0.208	0.114	2.29932e-64	POST	RAB5IF
GUK1	2.09507e-67	0.293309	0.369	0.263	7.02645e-63	POST	GUK1
ZFAND5	9.19989e-62	0.262677	0.49	0.387	3.08546e-57	POST	ZFAND5
ANP32B	5.03661e-61	0.290876	0.38	0.282	1.68918e-56	POST	ANP32B
PPDPF	1.03758e-58	0.255277	0.582	0.492	3.47985e-54	POST	PPDPF
UBE2D1	3.93692e-57	0.254809	0.322	0.219	1.32036e-52	POST	UBE2D1
PCBP2	1.09758e-55	0.255929	0.707	0.661	3.68106e-51	POST	PCBP2
CCL4L2	2.29593e-54	0.425637	0.121	0.054	7.70011e-50	POST	CCL4L2
JUND	4.43966e-52	0.274271	0.513	0.419	1.48897e-47	POST	JUND
CHMP1B	2.78215e-50	0.271168	0.438	0.342	9.33078e-46	POST	CHMP1B
ITM2B	2.33702e-49	0.338032	0.691	0.649	7.8379e-45	POST	ITM2B
SNX3	1.8985e-48	0.258936	0.405	0.315	6.3672e-44	POST	SNX3
FTH1	2.66456e-47	0.441259	0.994	0.995	8.93639e-43	POST	FTH1
MT1X	0	2.22164	0.51	0.188	0	PRE	MT1X
MT2A	0	2.20819	0.753	0.476	0	PRE	MT2A
MT1G	0	2.12325	0.186	0.004	0	PRE	MT1G
MT1E	0	1.80923	0.302	0.038	0	PRE	MT1E
BTG2	7.87164e-133	0.396654	0.673	0.543	2.63999e-128	PRE	BTG2
PTGS2	8.11249e-121	0.399472	0.238	0.108	2.72077e-116	PRE	PTGS2
HBEGF	3.01893e-117	0.369287	0.325	0.181	1.01249e-112	PRE	HBEGF
EGR2	1.62627e-93	0.265221	0.151	0.058	5.4542e-89	PRE	EGR2
THBS1	4.47413e-89	0.463922	0.167	0.073	1.50053e-84	PRE	THBS1
RPS4Y1	1.1599e-84	0.293852	0.483	0.332	3.89008e-80	PRE	RPS4Y1
MT1F	1.40114e-74	0.303593	0.129	0.052	4.69913e-70	PRE	MT1F
EGR1	1.80634e-64	0.286415	0.456	0.341	6.0581e-60	PRE	EGR1
AC007952.4	1.66864e-53	0.265115	0.544	0.452	5.5963e-49	PRE	AC007952.4
G0S2	1.15813e-31	0.35343	0.26	0.19	3.88415e-27	PRE	G0S2

## Sheet: Supplementary Data 1E
Supplementary Data 1E. DEGs in DC between postSU and preSU groups.
	p_val	avg_logFC	pct.1	pct.2	p_val_adj	cluster	gene
TSC22D3	7.74673e-36	0.536636	0.853	0.588	2.5981e-31	POST	TSC22D3
VIM	1.95712e-35	0.460913	0.995	0.98	6.56379e-31	POST	VIM
CALM1	2.38633e-34	0.385874	0.964	0.828	8.00329e-30	POST	CALM1
KLF6	2.06603e-33	0.546664	0.925	0.739	6.92905e-29	POST	KLF6
JUN	6.903e-30	0.718	0.823	0.623	2.31513e-25	POST	JUN
ACTB	1.94139e-26	0.267949	1	1	6.51104e-22	POST	ACTB
SNHG12	1.21625e-25	0.384746	0.475	0.2	4.07905e-21	POST	SNHG12
PYCARD	1.7184e-23	0.326065	0.889	0.664	5.76315e-19	POST	PYCARD
ZFP36L2	2.84545e-23	0.589035	0.77	0.59	9.54305e-19	POST	ZFP36L2
BRD2	8.11232e-22	0.360088	0.892	0.763	2.72071e-17	POST	BRD2
GADD45B	1.04026e-21	0.326632	0.977	0.913	3.48882e-17	POST	GADD45B
RPS2	1.62698e-20	0.807707	0.985	0.943	5.45657e-16	POST	RPS2
CCDC85B	1.37697e-19	0.290147	0.203	0.031	4.61809e-15	POST	CCDC85B
MYLIP	2.75192e-19	0.281665	0.427	0.187	9.22941e-15	POST	MYLIP
PLK2	3.0116e-18	0.270449	0.367	0.152	1.01003e-13	POST	PLK2
CST3	8.70063e-18	0.727932	0.982	0.965	2.91802e-13	POST	CST3
IER2	1.52052e-17	0.312307	0.938	0.893	5.09952e-13	POST	IER2
FOS	1.79475e-17	0.326158	0.983	0.932	6.01922e-13	POST	FOS
VSIR	1.79785e-17	0.299666	0.77	0.564	6.02963e-13	POST	VSIR
EIF5	7.71573e-17	0.265257	0.869	0.651	2.5877e-12	POST	EIF5
ALKBH7	3.42059e-16	0.272356	0.624	0.368	1.1472e-11	POST	ALKBH7
ARL6IP4	1.14628e-15	0.285063	0.651	0.41	3.84441e-11	POST	ARL6IP4
SYNGR2	1.17571e-15	0.319484	0.761	0.582	3.9431e-11	POST	SYNGR2
ID2	3.26128e-15	0.36291	0.871	0.752	1.09377e-10	POST	ID2
DUSP1	4.01933e-15	0.384751	0.92	0.837	1.348e-10	POST	DUSP1
DDIT3	5.61054e-15	0.250655	0.405	0.19	1.88166e-10	POST	DDIT3
ATP6V0C	5.95996e-15	0.283262	0.62	0.36	1.99885e-10	POST	ATP6V0C
PGLS	1.52133e-14	0.388611	0.483	0.292	5.10222e-10	POST	PGLS
TSPO	2.28132e-14	0.344035	0.815	0.736	7.65108e-10	POST	TSPO
IFRD1	8.01978e-14	0.30673	0.564	0.364	2.68967e-09	POST	IFRD1
SERP1	9.50151e-14	0.461595	0.626	0.481	3.18662e-09	POST	SERP1
NFKBIA	1.121e-13	0.473274	0.582	0.414	3.75962e-09	POST	NFKBIA
PRELID1	1.32144e-13	0.449471	0.32	0.159	4.43185e-09	POST	PRELID1
ATP5F1D	5.61038e-13	0.365596	0.203	0.063	1.88161e-08	POST	ATP5F1D
JUNB	6.44441e-13	0.395332	0.907	0.813	2.16133e-08	POST	JUNB
IER3	1.55323e-12	0.376734	0.376	0.201	5.20924e-08	POST	IER3
ANP32B	2.27411e-12	0.305923	0.558	0.375	7.62692e-08	POST	ANP32B
DNAJA1	2.87963e-12	0.256183	0.743	0.569	9.65769e-08	POST	DNAJA1
UQCRFS1	6.01495e-12	0.290451	0.344	0.177	2.0173e-07	POST	UQCRFS1
HMGN1	7.30277e-12	0.383485	0.602	0.438	2.4492e-07	POST	HMGN1
PCBP2	4.66013e-11	0.361188	0.91	0.858	1.56291e-06	POST	PCBP2
AP1S2	1.91234e-10	0.393009	0.656	0.512	6.4136e-06	POST	AP1S2
GUK1	3.6668e-10	0.292542	0.471	0.309	1.22977e-05	POST	GUK1
PFN1	1.05635e-09	0.691948	0.853	0.78	3.54279e-05	POST	PFN1
ITM2B	1.86807e-09	0.3572	0.633	0.516	6.26514e-05	POST	ITM2B
CRTAP	2.81929e-09	0.255396	0.423	0.266	9.45535e-05	POST	CRTAP
RHOB	2.831e-09	0.315176	0.435	0.275	9.4946e-05	POST	RHOB
AC020916.1	9.38716e-09	0.289805	0.376	0.24	0.000314827	POST	AC020916.1
RNF130	3.02624e-08	0.302577	0.466	0.342	0.00101494	POST	RNF130
ID1	9.86269e-08	0.263168	0.198	0.092	0.00330775	POST	ID1
TNF	2.88998e-07	0.260331	0.275	0.155	0.0096924	POST	TNF
COX5A	5.17241e-07	0.304475	0.426	0.316	0.0173472	POST	COX5A
VCAN	1.38919e-05	0.253095	0.475	0.351	0.465907	POST	VCAN
S100A9	5.71802e-05	0.393735	0.651	0.56	1	POST	S100A9
S100A8	0.000115711	0.297646	0.502	0.394	1	POST	S100A8
CXCL8	0.000416684	0.261988	0.152	0.087	1	POST	CXCL8
IL1B	0.000709957	0.344101	0.487	0.41	1	POST	IL1B
COTL1	0.00370357	0.300433	0.719	0.677	1	POST	COTL1
MT-ND4L	4.51072e-20	0.323607	0.987	0.992	1.5128e-15	PRE	MT-ND4L
ARL4C	3.9802e-18	0.418659	0.782	0.671	1.33488e-13	PRE	ARL4C
MT2A	8.50466e-16	1.14275	0.519	0.344	2.85229e-11	PRE	MT2A
MT1X	3.36728e-14	0.937752	0.362	0.202	1.12932e-09	PRE	MT1X
MT1E	2.79392e-10	0.497982	0.12	0.029	9.37026e-06	PRE	MT1E
MT1G	5.7614e-10	0.76769	0.079	0.009	1.93226e-05	PRE	MT1G
PLAC8	0.00355451	0.261953	0.595	0.526	1	PRE	PLAC8
IRF4	0.0347	0.266802	0.298	0.26	1	PRE	IRF4
IGKC	0.048692	0.341496	0.264	0.224	1	PRE	IGKC
