# Supplementary material for: Effects of poor sleep on the immune cell landscape as assessed by single-cell analysis
Source: Commun Biol. 2021 Nov 25;4:1325. doi: 10.1038/s42003-021-02859-8 (PMC8617259; doi:10.1038/s42003-021-02859-8)
Supplement: Supplementary file 4 — Supplementary Data 2 [file 42003_2021_2859_MOESM4_ESM.xlsx]

## Sheet: Supplementary Data 2A
Supplementary Data 2A. DEGs in CD4 Naive between postSU and preSU groups.
	p_val	avg_logFC	pct.1	pct.2	p_val_adj	cluster	gene
MT-ND4L	7.21e-183	0.391433	0.986	0.967	2.42e-178	PRE	MT-ND4L
GPR183	3.04e-44	0.349464	0.282	0.163	1.02e-39	PRE	GPR183
MT1X	4.18e-33	0.318586	0.226	0.13	1.4e-28	PRE	MT1X
MT2A	5.68e-19	0.302577	0.226	0.157	1.91e-14	PRE	MT2A
FOS	0	0.949049	0.824	0.525	0	POST	FOS
JUN	0	0.947305	0.879	0.562	0	POST	JUN
GADD45B	0	0.916431	0.68	0.295	0	POST	GADD45B
IER2	0	0.815772	0.799	0.484	0	POST	IER2
SERTAD1	3.16e-247	0.753117	0.413	0.108	1.06e-242	POST	SERTAD1
RPS2	6.11e-234	1.04315	0.857	0.73	2.05e-229	POST	RPS2
BRD2	1.11e-202	0.659349	0.571	0.277	3.71e-198	POST	BRD2
CALM1	1.7e-173	0.442959	0.821	0.572	5.7e-169	POST	CALM1
TUBB4B	9.39e-163	0.617455	0.296	0.077	3.15e-158	POST	TUBB4B
ZFP36L2	1.13e-157	0.773814	0.666	0.475	3.8e-153	POST	ZFP36L2
SARAF	1.77e-153	0.322505	0.951	0.708	5.93e-149	POST	SARAF
ANP32B	3.45e-153	0.665942	0.366	0.137	1.16e-148	POST	ANP32B
JUNB	1.11e-147	0.688442	0.815	0.653	3.72e-143	POST	JUNB
TSC22D3	1.58e-136	0.425007	0.821	0.633	5.29e-132	POST	TSC22D3
PFN1	4.99e-122	0.705989	0.53	0.336	1.67e-117	POST	PFN1
ITM2B	3.9e-117	0.678048	0.458	0.262	1.31e-112	POST	ITM2B
VIM	6.71e-116	0.403138	0.762	0.546	2.25e-111	POST	VIM
IFRD1	2.62e-113	0.492168	0.277	0.095	8.79e-109	POST	IFRD1
FOSB	7.51e-113	0.535557	0.314	0.123	2.52e-108	POST	FOSB
ACTB	5.73e-107	0.265784	0.996	0.984	1.92e-102	POST	ACTB
PPP1R15A	1.15e-106	0.481164	0.446	0.229	3.87e-102	POST	PPP1R15A
SRSF7	4.99e-102	0.435145	0.643	0.452	1.67e-97	POST	SRSF7
CCDC85B	3.88e-100	0.3862	0.122	0.012	1.3e-95	POST	CCDC85B
DUSP1	1.52e-98	0.420298	0.753	0.573	5.11e-94	POST	DUSP1
H2AFX	9.43e-98	0.420363	0.17	0.038	3.16e-93	POST	H2AFX
GYPC	9.52e-95	0.409682	0.487	0.275	3.19e-90	POST	GYPC
SERP1	1.03e-90	0.52658	0.336	0.165	3.47e-86	POST	SERP1
HMGN1	2.78e-89	0.488775	0.271	0.112	9.32e-85	POST	HMGN1
NFKBIA	1.04e-86	0.552964	0.29	0.129	3.49e-82	POST	NFKBIA
NDFIP1	2.31e-80	0.470702	0.284	0.129	7.74e-76	POST	NDFIP1
ID2	4.2e-78	0.449275	0.361	0.19	1.41e-73	POST	ID2
TUBA4A	3.71e-70	0.387065	0.3	0.147	1.24e-65	POST	TUBA4A
HERPUD1	1.16e-67	0.365411	0.225	0.093	3.9e-63	POST	HERPUD1
S100A10	8.6e-67	0.320351	0.539	0.352	2.88e-62	POST	S100A10
FTH1	1.28e-66	0.448486	0.73	0.646	4.29e-62	POST	FTH1
MARCKSL1	1.45e-65	0.31245	0.094	0.014	4.86e-61	POST	MARCKSL1
ZFP36	9.99e-65	0.392004	0.438	0.276	3.35e-60	POST	ZFP36
UBC	1.96e-62	0.260222	0.883	0.808	6.58e-58	POST	UBC
KLF6	2.1e-60	0.353688	0.466	0.3	7.04e-56	POST	KLF6
EIF3F	7.67e-56	0.267796	0.652	0.485	2.57e-51	POST	EIF3F
ATP5F1D	1.65e-54	0.273339	0.069	0.007	5.54e-50	POST	ATP5F1D
DYNLL1	4.56e-54	0.338504	0.278	0.145	1.53e-49	POST	DYNLL1
HEXIM1	3.38e-53	0.302646	0.142	0.048	1.13e-48	POST	HEXIM1
MAL	8.27e-53	0.328839	0.394	0.246	2.77e-48	POST	MAL
ZFAND5	1.44e-50	0.261933	0.124	0.038	4.82e-46	POST	ZFAND5
DDIT3	1.35e-49	0.299893	0.157	0.061	4.51e-45	POST	DDIT3
VAMP2	2.21e-49	0.275173	0.557	0.405	7.42e-45	POST	VAMP2
MCUB	7.65e-49	0.326028	0.151	0.058	2.56e-44	POST	MCUB
SNHG7	1.06e-48	0.281584	0.122	0.039	3.55e-44	POST	SNHG7
WSB1	1.68e-48	0.320319	0.407	0.268	5.63e-44	POST	WSB1
ALKBH7	1.01e-47	0.290732	0.313	0.18	3.4e-43	POST	ALKBH7
PCBP2	1e-44	0.335851	0.615	0.51	3.37e-40	POST	PCBP2
EIF5A	1.8e-44	0.293187	0.303	0.178	6.04e-40	POST	EIF5A
CITED2	4.76e-44	0.319813	0.307	0.184	1.6e-39	POST	CITED2
SRSF2	2.87e-42	0.29505	0.49	0.366	9.63e-38	POST	SRSF2
DUSP2	4.69e-41	0.279767	0.101	0.032	1.57e-36	POST	DUSP2
MAP1LC3B	9.11e-41	0.279345	0.147	0.062	3.06e-36	POST	MAP1LC3B
TOB1	1.11e-40	0.289967	0.264	0.152	3.73e-36	POST	TOB1
GTF3A	2.57e-40	0.276769	0.201	0.101	8.63e-36	POST	GTF3A
TUBA1A	4.12e-38	0.276435	0.5	0.378	1.38e-33	POST	TUBA1A
EIF5	2.3e-37	0.277432	0.359	0.238	7.73e-33	POST	EIF5
VSIR	8.03e-37	0.26194	0.235	0.133	2.69e-32	POST	VSIR
GUK1	5.59e-35	0.273205	0.159	0.078	1.87e-30	POST	GUK1
ATP6V0C	4.42e-34	0.252906	0.166	0.083	1.48e-29	POST	ATP6V0C
TRIR	1.78e-32	0.263472	0.312	0.205	5.98e-28	POST	TRIR
HIST1H4C	2.51e-32	0.272961	0.37	0.262	8.4e-28	POST	HIST1H4C
SLC2A3	4.98e-30	0.262798	0.503	0.394	1.67e-25	POST	SLC2A3

## Sheet: Supplementary Data 2B
Supplementary Data 2B. DEGs in CD4 TCM between postSU and preSU groups.
	p_val	avg_logFC	pct.1	pct.2	p_val_adj	cluster	gene
MT-ND4L	6.2e-18	0.384948	0.984	0.959	2.08e-13	PRE	MT-ND4L
RPS29	1.87e-09	0.261212	0.932	0.893	6.26e-05	PRE	RPS29
GPR183	2.66e-08	0.476526	0.357	0.181	0.000890448	PRE	GPR183
CD69	1.27e-07	0.351899	0.745	0.609	0.00424389	PRE	CD69
CXCR4	2.08e-06	0.307794	0.746	0.646	0.0696142	PRE	CXCR4
ANXA1	1.02e-05	0.311446	0.727	0.621	0.341948	PRE	ANXA1
FTH1	3.17e-05	0.349485	0.701	0.601	1	PRE	FTH1
TNFAIP3	0.000254489	0.366059	0.358	0.247	1	PRE	TNFAIP3
MT2A	0.00105836	0.342431	0.307	0.206	1	PRE	MT2A
ACTB	1.3e-47	0.652669	0.996	0.998	4.36e-43	POST	ACTB
CALM1	1.98e-47	0.81441	0.922	0.615	6.64e-43	POST	CALM1
SARAF	1.24e-38	0.576429	0.922	0.58	4.17e-34	POST	SARAF
VIM	1.16e-27	0.625537	0.848	0.582	3.9e-23	POST	VIM
PPDPF	1.53e-23	0.526753	0.889	0.628	5.13e-19	POST	PPDPF
AQP3	1.11e-22	0.681761	0.457	0.19	3.71e-18	POST	AQP3
SERTAD1	3.24e-22	0.588362	0.383	0.133	1.09e-17	POST	SERTAD1
GYPC	4.26e-20	0.531707	0.337	0.109	1.43e-15	POST	GYPC
TSPO	2.19e-19	0.561433	0.588	0.315	7.35e-15	POST	TSPO
MT-ND4	2.94e-18	0.330584	0.988	0.976	9.85e-14	POST	MT-ND4
KLF6	1.21e-17	0.551031	0.712	0.458	4.05e-13	POST	KLF6
IFRD1	1.24e-17	0.560104	0.362	0.145	4.16e-13	POST	IFRD1
S100A10	1.61e-17	0.46732	0.802	0.618	5.4e-13	POST	S100A10
NDUFB10	3.43e-17	0.471273	0.374	0.145	1.15e-12	POST	NDUFB10
GADD45B	2.93e-16	0.658852	0.724	0.489	9.82e-12	POST	GADD45B
BRD2	3.84e-15	0.54891	0.605	0.376	1.29e-10	POST	BRD2
ALKBH7	2.15e-14	0.363561	0.21	0.059	7.22e-10	POST	ALKBH7
C9orf16	4.19e-14	0.445499	0.49	0.262	1.41e-09	POST	C9orf16
UBXN4	1.26e-13	0.430617	0.358	0.156	4.23e-09	POST	UBXN4
JUN	2.13e-13	0.531197	0.794	0.648	7.16e-09	POST	JUN
TSC22D3	2.24e-13	0.420302	0.827	0.632	7.52e-09	POST	TSC22D3
IER2	2.79e-13	0.42593	0.877	0.717	9.36e-09	POST	IER2
SRSF7	1.44e-12	0.435221	0.708	0.525	4.82e-08	POST	SRSF7
PPP1R15A	5.19e-12	0.489741	0.502	0.291	1.74e-07	POST	PPP1R15A
TUBB4B	6.78e-12	0.435807	0.374	0.181	2.27e-07	POST	TUBB4B
GADD45G	1.19e-11	0.321745	0.111	0.023	3.98e-07	POST	GADD45G
LIMD2	1.35e-11	0.344704	0.745	0.524	4.52e-07	POST	LIMD2
VSIR	1.04e-10	0.356621	0.3	0.132	3.47e-06	POST	VSIR
PAXX	1.66e-10	0.326643	0.251	0.101	5.58e-06	POST	PAXX
FBXW5	7.52e-10	0.255255	0.156	0.048	2.52e-05	POST	FBXW5
EIF3F	2.36e-09	0.380277	0.547	0.36	7.92e-05	POST	EIF3F
UPF3A	3.23e-09	0.332072	0.222	0.091	0.000108315	POST	UPF3A
SYNGR2	4.69e-09	0.277642	0.156	0.052	0.000157383	POST	SYNGR2
LIME1	5.85e-09	0.343191	0.391	0.217	0.000196212	POST	LIME1
RER1	6.9e-09	0.257637	0.136	0.042	0.000231334	POST	RER1
EIF5	1.98e-08	0.321368	0.387	0.214	0.000663142	POST	EIF5
APBB1IP	1.06e-07	0.326756	0.296	0.155	0.00354209	POST	APBB1IP
NT5C3A	1.08e-07	0.268216	0.206	0.089	0.00362623	POST	NT5C3A
LBH	1.14e-07	0.360131	0.37	0.221	0.003838	POST	LBH
FOS	1.41e-07	0.363948	0.757	0.632	0.00474299	POST	FOS
ID2	1.42e-07	0.364914	0.379	0.219	0.00477063	POST	ID2
PHTF2	2.4e-07	0.283843	0.123	0.042	0.0080482	POST	PHTF2
CDK2AP2	3.23e-07	0.31588	0.173	0.073	0.0108214	POST	CDK2AP2
ECHDC2	8.6e-07	0.259352	0.123	0.044	0.0288331	POST	ECHDC2
CD99	1.19e-06	0.251013	0.716	0.568	0.0398288	POST	CD99
HERPUD1	1.68e-06	0.293363	0.259	0.139	0.056179	POST	HERPUD1
PIM2	1.88e-06	0.264006	0.239	0.122	0.0629399	POST	PIM2
YWHAQ	1.99e-06	0.338744	0.309	0.177	0.0668907	POST	YWHAQ
DIMT1	2.35e-06	0.250447	0.148	0.061	0.078809	POST	DIMT1
TMED2	5.27e-06	0.273966	0.37	0.227	0.176638	POST	TMED2
LY6E	6.24e-06	0.278952	0.547	0.394	0.209253	POST	LY6E
ILF3	6.77e-06	0.251031	0.206	0.101	0.226995	POST	ILF3
VAMP2	2.08e-05	0.267891	0.469	0.317	0.696823	POST	VAMP2
RPS4Y1	2.09e-05	0.304481	0.539	0.385	0.701073	POST	RPS4Y1
WSB1	2.35e-05	0.336062	0.44	0.318	0.786617	POST	WSB1
IL10RA	4.59e-05	0.28304	0.317	0.201	1	POST	IL10RA
CALR	5.14e-05	0.30349	0.457	0.336	1	POST	CALR
MFSD10	5.52e-05	0.252056	0.16	0.079	1	POST	MFSD10
FUS	8.46e-05	0.277506	0.568	0.466	1	POST	FUS
TUBA1B	0.000100059	0.293977	0.469	0.353	1	POST	TUBA1B
DYNLL1	0.000124694	0.307199	0.44	0.319	1	POST	DYNLL1
POLR2A	0.00017775	0.290697	0.251	0.16	1	POST	POLR2A
GNLY	0.000285368	0.274912	0.16	0.085	1	POST	GNLY
NFKBIA	0.00172582	0.266458	0.198	0.125	1	POST	NFKBIA
TRBV7-9	0.00339003	0.414024	0.078	0.036	1	POST	TRBV7-9
TSHZ2	0.00620435	0.257231	0.177	0.117	1	POST	TSHZ2

## Sheet: Supplementary Data 2C
Supplementary Data 2C. DEGs in CD4 TEM between postSU and preSU groups.
	p_val	avg_logFC	pct.1	pct.2	p_val_adj	cluster	gene
MT1X	2.79e-224	1.05606	0.426	0.168	9.37e-220	PRE	MT1X
MT2A	2.26e-168	1.15671	0.461	0.239	7.59e-164	PRE	MT2A
MT1E	4.97e-105	0.588731	0.117	0.018	1.67e-100	PRE	MT1E
GPR183	4.1e-96	0.427986	0.428	0.246	1.37e-91	PRE	GPR183
TNFAIP3	2.08e-80	0.348445	0.741	0.616	6.98e-76	PRE	TNFAIP3
DYNLT1	1.46e-69	0.296949	0.226	0.102	4.91e-65	PRE	DYNLT1
CXCR4	3.6e-62	0.257445	0.906	0.848	1.21e-57	PRE	CXCR4
MYH9	1.06e-53	0.294428	0.628	0.499	3.56e-49	PRE	MYH9
MGAT4A	2.44e-37	0.254017	0.478	0.364	8.2e-33	PRE	MGAT4A
AHNAK	9.26e-33	0.261561	0.67	0.58	3.11e-28	PRE	AHNAK
IRF1	8.52e-27	0.285219	0.488	0.405	2.86e-22	PRE	IRF1
ZFP36L2	0	0.970718	0.834	0.668	0	POST	ZFP36L2
GADD45B	0	0.804502	0.897	0.698	0	POST	GADD45B
IER2	0	0.725251	0.945	0.839	0	POST	IER2
BRD2	2.21e-288	0.689326	0.733	0.46	7.43e-284	POST	BRD2
JUN	1.64e-271	0.599869	0.959	0.876	5.51e-267	POST	JUN
ITM2B	3.52e-238	0.866965	0.599	0.359	1.18e-233	POST	ITM2B
RPS2	4.18e-233	0.918174	0.87	0.843	1.4e-228	POST	RPS2
TUBB4B	4.19e-224	0.6885	0.594	0.328	1.41e-219	POST	TUBB4B
JUNB	3.88e-218	0.595942	0.945	0.886	1.3e-213	POST	JUNB
NFKBIA	7.89e-211	0.876385	0.561	0.305	2.65e-206	POST	NFKBIA
H3F3B	5.71e-158	0.273785	0.981	0.968	1.92e-153	POST	H3F3B
FOS	6.97e-154	0.546842	0.944	0.894	2.34e-149	POST	FOS
SRSF7	2.08e-136	0.39033	0.853	0.738	6.98e-132	POST	SRSF7
CCDC85B	1.14e-134	0.464278	0.168	0.019	3.83e-130	POST	CCDC85B
ANP32B	2.03e-130	0.583652	0.379	0.182	6.82e-126	POST	ANP32B
HMGN1	4.84e-123	0.546946	0.34	0.148	1.62e-118	POST	HMGN1
PFN1	7.91e-123	0.618642	0.728	0.667	2.65e-118	POST	PFN1
SERTAD1	2.68e-114	0.446032	0.513	0.312	8.98e-110	POST	SERTAD1
ACTG1	8.86e-104	0.27255	0.938	0.891	2.97e-99	POST	ACTG1
MARCKSL1	3.43e-99	0.397132	0.14	0.021	1.15e-94	POST	MARCKSL1
DYNLL1	4.15e-97	0.427068	0.478	0.296	1.39e-92	POST	DYNLL1
PCBP2	3.11e-94	0.458414	0.623	0.502	1.04e-89	POST	PCBP2
ID2	4.49e-85	0.475291	0.572	0.416	1.5e-80	POST	ID2
ZC3H12A	9.57e-81	0.395747	0.224	0.087	3.21e-76	POST	ZC3H12A
LBH	7.54e-77	0.410921	0.449	0.291	2.53e-72	POST	LBH
ATP5F1D	6.8e-75	0.347805	0.104	0.015	2.28e-70	POST	ATP5F1D
SERP1	3.57e-74	0.423571	0.381	0.236	1.2e-69	POST	SERP1
H2AFX	1.17e-73	0.381359	0.338	0.187	3.94e-69	POST	H2AFX
MCUB	2.79e-73	0.367521	0.198	0.075	9.37e-69	POST	MCUB
MAP1LC3B	1.45e-71	0.388237	0.261	0.126	4.86e-67	POST	MAP1LC3B
EIF4A3	1.49e-70	0.320292	0.119	0.024	4.98e-66	POST	EIF4A3
DDIT3	6.54e-68	0.380856	0.255	0.123	2.19e-63	POST	DDIT3
ZFP36	5.28e-65	0.379479	0.734	0.639	1.77e-60	POST	ZFP36
TUBA4A	2.27e-62	0.356936	0.457	0.316	7.61e-58	POST	TUBA4A
PIM1	7.55e-62	0.357786	0.192	0.08	2.53e-57	POST	PIM1
GADD45G	6.55e-61	0.359313	0.142	0.046	2.2e-56	POST	GADD45G
FOSB	5.67e-60	0.334017	0.545	0.408	1.9e-55	POST	FOSB
AMD1	2.51e-59	0.346012	0.364	0.227	8.43e-55	POST	AMD1
MZT2B	1.19e-58	0.256147	0.113	0.028	4e-54	POST	MZT2B
GTF3A	1.11e-53	0.322737	0.327	0.2	3.72e-49	POST	GTF3A
CKS2	3.77e-53	0.258627	0.121	0.037	1.26e-48	POST	CKS2
MZT2A	3.99e-53	0.277892	0.136	0.047	1.34e-48	POST	MZT2A
MBP	8.09e-53	0.324204	0.203	0.095	2.71e-48	POST	MBP
CITED2	1.11e-52	0.349049	0.52	0.399	3.71e-48	POST	CITED2
SRSF3	1.12e-52	0.289067	0.551	0.429	3.75e-48	POST	SRSF3
GUK1	4.16e-52	0.334166	0.326	0.201	1.4e-47	POST	GUK1
IFRD1	3.41e-51	0.341478	0.398	0.269	1.14e-46	POST	IFRD1
WSB1	5.9e-51	0.306672	0.521	0.395	1.98e-46	POST	WSB1
ZFAND5	3.17e-50	0.301528	0.182	0.083	1.06e-45	POST	ZFAND5
DUSP2	4.72e-50	0.450697	0.288	0.172	1.58e-45	POST	DUSP2
NDFIP1	2.48e-48	0.314394	0.259	0.147	8.32e-44	POST	NDFIP1
UQCRFS1	2.9e-48	0.26197	0.16	0.067	9.73e-44	POST	UQCRFS1
FTH1	2.51e-47	0.321087	0.857	0.854	8.41e-43	POST	FTH1
LYZ	6.62e-46	0.287472	0.191	0.092	2.22e-41	POST	LYZ
DNAJA1	1.57e-45	0.328684	0.392	0.277	5.26e-41	POST	DNAJA1
IER5	7.7e-45	0.2871	0.197	0.099	2.58e-40	POST	IER5
PGLS	2.39e-43	0.260991	0.15	0.065	8.01e-39	POST	PGLS
ANXA11	2.74e-43	0.274781	0.247	0.141	9.19e-39	POST	ANXA11
SNHG12	5.74e-37	0.281076	0.27	0.171	1.93e-32	POST	SNHG12
CDKN1A	1.32e-35	0.266271	0.096	0.034	4.43e-31	POST	CDKN1A
CD47	9.16e-35	0.286318	0.192	0.106	3.07e-30	POST	CD47
IER3	2.39e-33	0.267729	0.118	0.051	8.02e-29	POST	IER3
TUBA1C	2.18e-32	0.266849	0.224	0.138	7.3e-28	POST	TUBA1C
TLE4	1.42e-30	0.26005	0.22	0.136	4.75e-26	POST	TLE4
COTL1	8.98e-29	0.268152	0.187	0.112	3.01e-24	POST	COTL1
S100A9	3.09e-28	0.254004	0.165	0.094	1.04e-23	POST	S100A9
PDIA3	6.77e-28	0.252586	0.292	0.208	2.27e-23	POST	PDIA3
RGCC	5.54e-22	0.255762	0.155	0.095	1.86e-17	POST	RGCC
TNF	2.42e-17	0.256629	0.141	0.089	8.1e-13	POST	TNF
IL6ST	3.55185e-06	0.125679	0.094	0.069	0.119122	POST	IL6ST
RORC	0.771645	0.00611497	0.018	0.017	1	POST	RORC
IL17RA	0.139537	0.094685	0.058	0.048	1	POST	IL17RA

## Sheet: Supplementary Data 2D
Supplementary Data 2D. DEGs in CD4 Treg between postSU and preSU groups.
	p_val	avg_logFC	pct.1	pct.2	p_val_adj	cluster	gene
MT-ND4L	1.36e-17	0.322795	0.973	0.953	4.56e-13	PRE	MT-ND4L
MT2A	2.18e-13	0.448232	0.547	0.392	7.32e-09	PRE	MT2A
MT1X	5.77e-12	0.464653	0.413	0.266	1.94e-07	PRE	MT1X
DYNLT1	3.78e-07	0.267612	0.213	0.116	0.0126801	PRE	DYNLT1
MT1E	7.06e-07	0.295245	0.18	0.091	0.0236701	PRE	MT1E
DDX6	4.36e-06	0.252827	0.444	0.343	0.146376	PRE	DDX6
HIST1H1E	7.99e-05	0.273358	0.285	0.204	1	PRE	HIST1H1E
CTSW	0.00102103	0.314904	0.172	0.114	1	PRE	CTSW
GZMK	0.0176818	0.408929	0.216	0.173	1	PRE	GZMK
GZMA	0.0235469	0.304933	0.309	0.27	1	PRE	GZMA
CCL5	0.0325897	0.318617	0.311	0.266	1	PRE	CCL5
GADD45B	4e-46	0.7786	0.848	0.586	1.34e-41	POST	GADD45B
BRD2	1.99e-45	0.662763	0.809	0.524	6.66e-41	POST	BRD2
FOS	2.2e-43	0.916165	0.825	0.562	7.39e-39	POST	FOS
JUN	9.24e-40	0.807037	0.872	0.672	3.1e-35	POST	JUN
RPS2	8.59e-38	0.914312	0.857	0.739	2.88e-33	POST	RPS2
TUBB4B	4.93e-35	0.670335	0.642	0.344	1.65e-30	POST	TUBB4B
IER2	2.03e-34	0.556098	0.939	0.798	6.82e-30	POST	IER2
KLF6	3.26e-31	0.568075	0.83	0.603	1.09e-26	POST	KLF6
ITM2B	3.88e-31	0.819124	0.581	0.344	1.3e-26	POST	ITM2B
NFKBIA	7.72e-28	0.745549	0.413	0.172	2.59e-23	POST	NFKBIA
SERTAD1	1.52e-27	0.581234	0.461	0.201	5.1e-23	POST	SERTAD1
JUNB	2.39e-26	0.624181	0.902	0.793	8.03e-22	POST	JUNB
CCDC85B	4.41e-26	0.463421	0.186	0.022	1.48e-21	POST	CCDC85B
ZFP36L2	2e-25	0.734655	0.727	0.569	6.71e-21	POST	ZFP36L2
PFN1	4.3e-25	0.825698	0.823	0.73	1.44e-20	POST	PFN1
IFRD1	5.64e-25	0.558499	0.441	0.2	1.89e-20	POST	IFRD1
CALM1	1.14e-24	0.337359	0.963	0.866	3.81e-20	POST	CALM1
HMGN1	2.46e-24	0.578708	0.413	0.186	8.24e-20	POST	HMGN1
PPP1R15A	5.15e-24	0.556566	0.671	0.444	1.73e-19	POST	PPP1R15A
PRELID1	1.94e-21	0.36462	0.161	0.021	6.5e-17	POST	PRELID1
MAP1LC3B	6.92e-21	0.549763	0.315	0.123	2.32e-16	POST	MAP1LC3B
H2AFX	8.87e-20	0.460185	0.297	0.107	2.97e-15	POST	H2AFX
ATP5F1D	2.08e-19	0.462194	0.144	0.02	6.98e-15	POST	ATP5F1D
VIM	4.58e-19	0.337721	0.928	0.821	1.54e-14	POST	VIM
DUSP1	5.87e-18	0.479117	0.883	0.804	1.97e-13	POST	DUSP1
ANP32B	6.46e-18	0.537904	0.414	0.23	2.17e-13	POST	ANP32B
MCUB	5.44e-17	0.474326	0.263	0.102	1.82e-12	POST	MCUB
GUK1	5.01e-16	0.418205	0.395	0.203	1.68e-11	POST	GUK1
CKS2	2.45e-15	0.336853	0.236	0.084	8.21e-11	POST	CKS2
TSC22D3	3.43e-15	0.322236	0.9	0.798	1.15e-10	POST	TSC22D3
EIF5A	4.81e-15	0.356509	0.49	0.283	1.61e-10	POST	EIF5A
SERP1	5.05e-15	0.429143	0.393	0.218	1.69e-10	POST	SERP1
SRSF7	6.89e-15	0.324451	0.809	0.684	2.31e-10	POST	SRSF7
CMTM7	8.32e-15	0.322679	0.13	0.025	2.79e-10	POST	CMTM7
GADD45GIP1	2.37e-14	0.283118	0.116	0.019	7.96e-10	POST	GADD45GIP1
TMEM160	2.71e-14	0.313368	0.135	0.029	9.1e-10	POST	TMEM160
NAAA	1.5e-13	0.335634	0.21	0.076	5.05e-09	POST	NAAA
UQCRFS1	3.69e-13	0.376302	0.231	0.096	1.24e-08	POST	UQCRFS1
ZYX	5.39e-13	0.386935	0.268	0.123	1.81e-08	POST	ZYX
EIF4A3	2.14e-12	0.26695	0.143	0.038	7.17e-08	POST	EIF4A3
VSIR	3.12e-12	0.32619	0.467	0.292	1.05e-07	POST	VSIR
ANXA11	3.2e-12	0.343654	0.324	0.171	1.07e-07	POST	ANXA11
FOSB	7.35e-12	0.346935	0.348	0.187	2.47e-07	POST	FOSB
FTH1	1.04e-11	0.430646	0.891	0.84	3.5e-07	POST	FTH1
PPM1G	2.54e-11	0.328258	0.202	0.083	8.54e-07	POST	PPM1G
LYZ	2.67e-11	0.372257	0.215	0.089	8.95e-07	POST	LYZ
PCBP2	2.87e-11	0.41503	0.676	0.555	9.62e-07	POST	PCBP2
METTL9	5.11e-11	0.253956	0.135	0.04	1.71e-06	POST	METTL9
SYNGR2	5.72e-11	0.299829	0.289	0.148	1.92e-06	POST	SYNGR2
TUBA1C	8.09e-11	0.35545	0.283	0.148	2.71e-06	POST	TUBA1C
PGLS	8.46e-11	0.302198	0.201	0.083	2.84e-06	POST	PGLS
R3HDM4	9.03e-11	0.276929	0.258	0.125	3.03e-06	POST	R3HDM4
RCSD1	9.52e-11	0.345377	0.339	0.192	3.19e-06	POST	RCSD1
ZFAND5	9.69e-11	0.30342	0.217	0.096	3.25e-06	POST	ZFAND5
NT5C	1.05e-10	0.264704	0.135	0.041	3.52e-06	POST	NT5C
WSB1	1.07e-10	0.337272	0.628	0.486	3.59e-06	POST	WSB1
PDIA3	1.1e-10	0.345798	0.327	0.182	3.69e-06	POST	PDIA3
PIM2	1.1e-10	0.311362	0.39	0.237	3.7e-06	POST	PIM2
MARCKSL1	1.61e-10	0.33261	0.109	0.027	5.41e-06	POST	MARCKSL1
AP1S2	6.76e-10	0.260549	0.149	0.053	2.27e-05	POST	AP1S2
LIME1	6.99e-10	0.262635	0.615	0.452	2.34e-05	POST	LIME1
COX5A	8.58e-10	0.368077	0.324	0.195	2.88e-05	POST	COX5A
MZT2B	8.81e-10	0.258133	0.138	0.047	2.96e-05	POST	MZT2B
ID2	8.89e-10	0.316562	0.48	0.331	2.98e-05	POST	ID2
MYLIP	1.34e-09	0.293241	0.257	0.133	4.5e-05	POST	MYLIP
DEK	1.46e-09	0.308568	0.345	0.207	4.88e-05	POST	DEK
MZT2A	1.65e-09	0.291181	0.202	0.093	5.54e-05	POST	MZT2A
ATP6V0C	3.1e-09	0.292767	0.319	0.182	0.000103846	POST	ATP6V0C
SRSF3	3.67e-09	0.268826	0.639	0.496	0.000122971	POST	SRSF3
TUBA4A	5.01e-09	0.326956	0.528	0.376	0.000168122	POST	TUBA4A
POLR2A	5.44e-09	0.312269	0.404	0.268	0.000182381	POST	POLR2A
NDFIP1	5.7e-09	0.311776	0.271	0.15	0.000191105	POST	NDFIP1
SNHG7	6.85e-09	0.254909	0.122	0.041	0.000229633	POST	SNHG7
DDIT3	6.9e-09	0.335298	0.209	0.1	0.000231357	POST	DDIT3
GYPC	7.03e-09	0.251886	0.557	0.39	0.000235711	POST	GYPC
NCOR1	7.09e-09	0.283541	0.318	0.186	0.000237694	POST	NCOR1
CITED2	7.16e-09	0.336183	0.478	0.336	0.000240235	POST	CITED2
SNHG12	1.1e-08	0.280982	0.268	0.149	0.000369975	POST	SNHG12
MRPL41	1.33e-08	0.272044	0.18	0.082	0.00044601	POST	MRPL41
CD47	2.04e-08	0.310996	0.254	0.141	0.000685017	POST	CD47
GADD45G	2.63e-08	0.347189	0.141	0.057	0.00088196	POST	GADD45G
ZC3H12A	3.19e-08	0.280662	0.202	0.1	0.00106854	POST	ZC3H12A
RBM17	4.14e-08	0.256163	0.172	0.078	0.00138964	POST	RBM17
AQP3	4.44e-08	0.325145	0.498	0.361	0.00148946	POST	AQP3
TUBA1B	5.58e-08	0.296872	0.613	0.486	0.00187158	POST	TUBA1B
LMNA	7.77e-08	0.338685	0.197	0.1	0.00260525	POST	LMNA
GRB2	8.78e-08	0.255607	0.246	0.136	0.00294625	POST	GRB2
DNAJA1	1.02e-07	0.286764	0.425	0.295	0.00343075	POST	DNAJA1
COTL1	1.54e-07	0.462008	0.35	0.243	0.00517592	POST	COTL1
ZFP36	2.09e-07	0.352016	0.645	0.54	0.0069934	POST	ZFP36
HERPUD1	2.5e-07	0.257618	0.538	0.396	0.00838525	POST	HERPUD1
TNFRSF1B	3.36e-07	0.251143	0.213	0.115	0.0112533	POST	TNFRSF1B
AMD1	4.45e-07	0.274556	0.332	0.218	0.0149123	POST	AMD1
CALM3	1.41e-06	0.267174	0.531	0.432	0.0474526	POST	CALM3
RNASET2	1.42e-06	0.265098	0.429	0.311	0.047517	POST	RNASET2
DUSP2	3.4e-05	0.304828	0.263	0.177	1	POST	DUSP2
TIGIT	0.00252405	0.200391	0.347	0.273	1	POST	TIGIT
IL10RA	4.17e-05	0.17112	0.533	0.428	1	POST	IL10RA
TGFB1	0.00241289	0.135502	0.302	0.227	1	POST	TGFB1
STAT3	0.00564251	0.124568	0.379	0.31	1	POST	STAT3
IL6R	0.000124635	0.189649	0.18	0.11	1	POST	IL6R

## Sheet: Supplementary Data 2E
Supplementary Data 2E. DEGs in CD8 Naive between postSU and preSU groups.
	p_val	avg_logFC	pct.1	pct.2	p_val_adj	cluster	gene
MT-ND4L	7.17e-47	0.323356	0.995	0.993	2.4e-42	PRE	MT-ND4L
LEPROTL1	6.12e-24	0.305446	0.773	0.638	2.05e-19	PRE	LEPROTL1
MYH9	1.01e-10	0.260124	0.534	0.424	3.39e-06	PRE	MYH9
MT1X	6.68e-10	0.254347	0.263	0.166	2.24e-05	PRE	MT1X
TRAV14DV4	3.09e-05	0.276249	0.093	0.051	1	PRE	TRAV14DV4
JUN	1.36e-132	0.823945	0.95	0.687	4.56e-128	POST	JUN
GADD45B	5.32e-115	0.828525	0.832	0.459	1.78e-110	POST	GADD45B
IER2	2.43e-91	0.704323	0.867	0.584	8.13e-87	POST	IER2
BRD2	5.51e-86	0.721433	0.692	0.365	1.85e-81	POST	BRD2
SERTAD1	3.28e-74	0.690786	0.49	0.165	1.1e-69	POST	SERTAD1
FOS	3.73e-73	0.687737	0.877	0.654	1.25e-68	POST	FOS
TUBB4B	3.56e-62	0.653552	0.35	0.087	1.19e-57	POST	TUBB4B
RPS2	3.1e-55	0.83516	0.923	0.916	1.04e-50	POST	RPS2
ZFP36L2	1.28e-51	0.676832	0.746	0.581	4.3e-47	POST	ZFP36L2
ANP32B	9.24e-41	0.604061	0.453	0.234	3.1e-36	POST	ANP32B
IFRD1	1.6e-38	0.471589	0.352	0.137	5.36e-34	POST	IFRD1
H2AFX	5.5e-38	0.443392	0.251	0.068	1.85e-33	POST	H2AFX
CALM1	8.73e-37	0.337601	0.898	0.74	2.93e-32	POST	CALM1
SRSF7	1.23e-36	0.44722	0.73	0.549	4.11e-32	POST	SRSF7
JUNB	3.17e-35	0.458376	0.895	0.774	1.06e-30	POST	JUNB
H3F3B	2.38e-32	0.255726	0.985	0.968	7.99e-28	POST	H3F3B
ID2	3.88e-32	0.44869	0.571	0.357	1.3e-27	POST	ID2
FOSB	2.48e-31	0.482259	0.393	0.198	8.3e-27	POST	FOSB
CCDC85B	1.04e-30	0.363101	0.159	0.028	3.5e-26	POST	CCDC85B
RPS20	2.68e-28	0.252224	0.952	0.9	9e-24	POST	RPS20
DDIT3	1.52e-25	0.368961	0.216	0.074	5.1e-21	POST	DDIT3
PPP1R15A	1.84e-24	0.375616	0.517	0.325	6.16e-20	POST	PPP1R15A
UBC	2.41e-24	0.269129	0.911	0.858	8.09e-20	POST	UBC
ITM2B	6.63e-24	0.423995	0.5	0.329	2.22e-19	POST	ITM2B
HERPUD1	2.01e-23	0.36243	0.322	0.159	6.75e-19	POST	HERPUD1
DYNLL1	3.23e-23	0.390694	0.338	0.174	1.08e-18	POST	DYNLL1
HMGN1	7.49e-23	0.42842	0.316	0.162	2.51e-18	POST	HMGN1
PFN1	4.45e-21	0.509991	0.658	0.579	1.49e-16	POST	PFN1
DNAJA1	5.46e-21	0.338961	0.281	0.134	1.83e-16	POST	DNAJA1
TUBA4A	8.12e-20	0.32981	0.347	0.195	2.72e-15	POST	TUBA4A
ZFP36	1.67e-17	0.312557	0.506	0.36	5.61e-13	POST	ZFP36
SERP1	1.8e-17	0.369004	0.407	0.268	6.05e-13	POST	SERP1
AMD1	2.22e-16	0.291568	0.331	0.195	7.43e-12	POST	AMD1
GTF3A	2.29e-16	0.321189	0.298	0.165	7.68e-12	POST	GTF3A
WSB1	2.87e-16	0.311097	0.467	0.328	9.64e-12	POST	WSB1
LBH	3.71e-16	0.292483	0.578	0.444	1.24e-11	POST	LBH
FUS	3.87e-16	0.283823	0.662	0.543	1.3e-11	POST	FUS
SRSF2	8.54e-16	0.275847	0.596	0.465	2.86e-11	POST	SRSF2
TUBA1A	1.14e-15	0.275077	0.625	0.489	3.83e-11	POST	TUBA1A
NDFIP1	1.31e-15	0.352259	0.371	0.238	4.39e-11	POST	NDFIP1
HEXIM1	2.23e-14	0.268281	0.196	0.092	7.47e-10	POST	HEXIM1
CITED2	2.7e-14	0.276084	0.371	0.237	9.05e-10	POST	CITED2
HIST1H4C	4.06e-14	0.264901	0.453	0.32	1.36e-09	POST	HIST1H4C
GRB2	2e-13	0.258213	0.162	0.071	6.72e-09	POST	GRB2
KLF6	6.02e-12	0.278647	0.419	0.291	2.02e-07	POST	KLF6
SLC2A3	9.94e-12	0.283728	0.49	0.368	3.33e-07	POST	SLC2A3
POLR2A	4.35e-11	0.263149	0.286	0.182	1.46e-06	POST	POLR2A
NFKBIA	3.47e-10	0.302249	0.259	0.168	1.16e-05	POST	NFKBIA

## Sheet: Supplementary Data 2F
Supplementary Data 2F. DEGs in CD8 TEM between postSU and preSU groups.
	p_val	avg_logFC	pct.1	pct.2	p_val_adj	cluster	gene
MT1X	2.92e-90	0.960467	0.364	0.183	9.79e-86	PRE	MT1X
GZMK	2.24e-87	0.388748	0.876	0.767	7.51e-83	PRE	GZMK
MT-ND4L	2.38e-72	0.302921	0.988	0.982	8e-68	PRE	MT-ND4L
MT1E	1.53e-59	0.684557	0.16	0.051	5.12e-55	PRE	MT1E
MT2A	1.52e-55	0.939437	0.491	0.352	5.11e-51	PRE	MT2A
RPS4Y1	1.17e-34	0.308718	0.506	0.368	3.91e-30	PRE	RPS4Y1
GPR183	1.69e-34	0.341798	0.19	0.096	5.68e-30	PRE	GPR183
DYNLT1	3.68e-33	0.303008	0.237	0.136	1.24e-28	PRE	DYNLT1
TRAV1-2	1.01e-13	0.285924	0.285	0.219	3.4e-09	PRE	TRAV1-2
TRBV6-1	3.08e-09	0.280587	0.088	0.054	0.000103231	PRE	TRBV6-1
NFKBIA	0	1.4308	0.65	0.276	0	POST	NFKBIA
ZFP36L2	0	1.36437	0.894	0.627	0	POST	ZFP36L2
PFN1	0	1.26821	0.795	0.522	0	POST	PFN1
RPS2	0	1.18732	0.879	0.697	0	POST	RPS2
JUNB	0	1.09431	0.948	0.791	0	POST	JUNB
JUN	0	0.911796	0.988	0.914	0	POST	JUN
IER2	0	0.910349	0.985	0.879	0	POST	IER2
GADD45B	0	0.889847	0.967	0.79	0	POST	GADD45B
FOS	4.57e-301	1.00075	0.935	0.797	1.53e-296	POST	FOS
TUBB4B	2.7e-283	0.922467	0.7	0.327	9.06e-279	POST	TUBB4B
ITM2B	2.47e-260	1.01186	0.612	0.275	8.29e-256	POST	ITM2B
BRD2	2.01e-247	0.704536	0.805	0.516	6.75e-243	POST	BRD2
DUSP2	6.95e-241	1.08404	0.699	0.409	2.33e-236	POST	DUSP2
FTH1	5.13e-189	0.768784	0.827	0.685	1.72e-184	POST	FTH1
ZFP36	1.66e-185	0.681511	0.855	0.68	5.57e-181	POST	ZFP36
ID2	4.68e-184	0.581484	0.855	0.64	1.57e-179	POST	ID2
CCDC85B	3.38e-180	0.77373	0.249	0.012	1.13e-175	POST	CCDC85B
SRSF7	6.84e-172	0.503604	0.896	0.761	2.29e-167	POST	SRSF7
FOSB	4.99e-167	0.740725	0.632	0.352	1.67e-162	POST	FOSB
MARCKSL1	1.02e-163	0.763323	0.247	0.02	3.41e-159	POST	MARCKSL1
ACTB	7.15e-163	0.34737	0.999	0.996	2.4e-158	POST	ACTB
PCBP2	4.67e-154	0.637012	0.665	0.418	1.57e-149	POST	PCBP2
ATP5F1D	3.13e-153	0.727189	0.219	0.012	1.05e-148	POST	ATP5F1D
CALM1	1.72e-147	0.368861	0.963	0.832	5.76e-143	POST	CALM1
KLF2	1.52e-139	0.677068	0.531	0.264	5.1e-135	POST	KLF2
H2AFX	4.2e-137	0.66785	0.416	0.159	1.41e-132	POST	H2AFX
H3F3B	9.49e-129	0.273128	0.997	0.989	3.18e-124	POST	H3F3B
GUK1	2.89e-117	0.617966	0.448	0.211	9.71e-113	POST	GUK1
HMGN1	4.97e-114	0.630966	0.34	0.12	1.67e-109	POST	HMGN1
DUSP1	5.94e-113	0.389283	0.977	0.935	1.99e-108	POST	DUSP1
KLF6	4.84e-112	0.445791	0.844	0.651	1.62e-107	POST	KLF6
MAP1LC3B	7.67e-112	0.618918	0.318	0.105	2.57e-107	POST	MAP1LC3B
ANP32B	5.36e-106	0.578097	0.308	0.101	1.8e-101	POST	ANP32B
SERTAD1	1.75e-102	0.527704	0.573	0.343	5.87e-98	POST	SERTAD1
VIM	3.03e-102	0.420926	0.788	0.591	1.02e-97	POST	VIM
PRELID1	2.62e-99	0.490614	0.168	0.017	8.8e-95	POST	PRELID1
KRT10	2.66e-98	0.506413	0.197	0.033	8.93e-94	POST	KRT10
SOCS1	1.12e-97	0.492854	0.135	0.003	3.74e-93	POST	SOCS1
SERP1	3.16e-92	0.560674	0.352	0.151	1.06e-87	POST	SERP1
EIF4A3	7.81e-91	0.480275	0.165	0.022	2.62e-86	POST	EIF4A3
ACTG1	4.34e-89	0.304209	0.951	0.89	1.45e-84	POST	ACTG1
DDIT3	6.09e-89	0.571642	0.298	0.109	2.04e-84	POST	DDIT3
PDIA3	1.79e-88	0.533095	0.358	0.157	5.99e-84	POST	PDIA3
MBP	1.24e-86	0.509942	0.268	0.089	4.17e-82	POST	MBP
CITED2	1.68e-85	0.55374	0.577	0.368	5.65e-81	POST	CITED2
LBH	5.98e-84	0.486548	0.541	0.339	2.01e-79	POST	LBH
ZC3H12A	3.04e-82	0.502423	0.276	0.099	1.02e-77	POST	ZC3H12A
IFRD1	4.14e-79	0.513549	0.438	0.243	1.39e-74	POST	IFRD1
MCUB	1.07e-78	0.467818	0.187	0.042	3.6e-74	POST	MCUB
ATP6V0C	7.55e-78	0.485514	0.302	0.125	2.53e-73	POST	ATP6V0C
EGR1	1.22e-77	0.512132	0.129	0.012	4.09e-73	POST	EGR1
ZFAND5	1.23e-77	0.467829	0.233	0.073	4.11e-73	POST	ZFAND5
PPP1R15A	9.42e-77	0.414394	0.754	0.586	3.16e-72	POST	PPP1R15A
DYNLL1	8.44e-76	0.464232	0.455	0.255	2.83e-71	POST	DYNLL1
GTF3A	9.53e-75	0.47294	0.323	0.143	3.2e-70	POST	GTF3A
RHOB	1.67e-73	0.49295	0.167	0.035	5.61e-69	POST	RHOB
TMEM160	2.2e-71	0.354469	0.117	0.01	7.38e-67	POST	TMEM160
DNAJA1	4.02e-71	0.454717	0.446	0.258	1.35e-66	POST	DNAJA1
SRSF2	8.86e-71	0.38097	0.68	0.501	2.97e-66	POST	SRSF2
CSRNP1	2.42e-70	0.416269	0.165	0.036	8.12e-66	POST	CSRNP1
UBE2S	3.43e-70	0.387079	0.139	0.022	1.15e-65	POST	UBE2S
RAB5IF	9.01e-68	0.388831	0.146	0.027	3.02e-63	POST	RAB5IF
IER3	2.95e-65	0.573529	0.181	0.051	9.89e-61	POST	IER3
UQCRFS1	1.48e-64	0.394446	0.175	0.047	4.95e-60	POST	UQCRFS1
TUBA4A	4e-64	0.436394	0.504	0.323	1.34e-59	POST	TUBA4A
COX5A	4.77e-64	0.418324	0.219	0.077	1.6e-59	POST	COX5A
SNHG7	6.45e-64	0.368952	0.142	0.027	2.16e-59	POST	SNHG7
PITHD1	1.73e-63	0.357313	0.135	0.024	5.8e-59	POST	PITHD1
METTL9	3.74e-63	0.354613	0.141	0.028	1.26e-58	POST	METTL9
BTG2	8.07e-63	0.477058	0.568	0.404	2.71e-58	POST	BTG2
DNAJC1	6.53e-61	0.386316	0.163	0.043	2.19e-56	POST	DNAJC1
ID1	9.75e-61	0.450858	0.116	0.017	3.27e-56	POST	ID1
PPM1G	1.65e-60	0.356052	0.147	0.033	5.54e-56	POST	PPM1G
CD47	2e-60	0.401778	0.207	0.072	6.7e-56	POST	CD47
NDUFAF8	3.92e-60	0.307264	0.096	0.007	1.31e-55	POST	NDUFAF8
ANXA11	8.03e-60	0.402075	0.244	0.099	2.69e-55	POST	ANXA11
NT5C	2.06e-59	0.325182	0.112	0.015	6.89e-55	POST	NT5C
MZT2B	9.13e-59	0.342947	0.131	0.025	3.06e-54	POST	MZT2B
GNB2	2.37e-58	0.361586	0.146	0.034	7.96e-54	POST	GNB2
EIF5A	8.37e-58	0.397322	0.393	0.221	2.81e-53	POST	EIF5A
P4HB	2.52e-56	0.396669	0.265	0.118	8.46e-52	POST	P4HB
AMD1	3.75e-56	0.398252	0.355	0.192	1.26e-51	POST	AMD1
PGLS	9.18e-56	0.347566	0.147	0.038	3.08e-51	POST	PGLS
FUS	1.58e-55	0.339426	0.665	0.507	5.3e-51	POST	FUS
PYURF	2.93e-55	0.378329	0.254	0.112	9.83e-51	POST	PYURF
ABHD5	4.57e-55	0.368363	0.167	0.05	1.53e-50	POST	ABHD5
MATK	7.04e-55	0.39323	0.24	0.102	2.36e-50	POST	MATK
GADD45GIP1	1.25e-53	0.297963	0.105	0.015	4.19e-49	POST	GADD45GIP1
ARL5A	7.74e-53	0.329427	0.131	0.03	2.6e-48	POST	ARL5A
NFKBIZ	2.27e-52	0.441637	0.233	0.1	7.61e-48	POST	NFKBIZ
C1QBP	1.95e-51	0.338269	0.155	0.046	6.55e-47	POST	C1QBP
TRIR	2.53e-51	0.354913	0.435	0.267	8.5e-47	POST	TRIR
CHCHD10	3.03e-51	0.292111	0.095	0.012	1.02e-46	POST	CHCHD10
IFNG	3.21e-51	0.724712	0.243	0.114	1.08e-46	POST	IFNG
IER5	4.11e-50	0.365852	0.249	0.113	1.38e-45	POST	IER5
TBX21	7.55e-50	0.341288	0.146	0.042	2.53e-45	POST	TBX21
XBP1	6.8e-49	0.37081	0.202	0.081	2.28e-44	POST	XBP1
YBX1	1.26e-47	0.357609	0.511	0.363	4.22e-43	POST	YBX1
ODC1	1.51e-47	0.347262	0.15	0.046	5.06e-43	POST	ODC1
RASSF1	3.9e-47	0.372256	0.244	0.113	1.31e-42	POST	RASSF1
NDFIP1	4.51e-47	0.343041	0.185	0.071	1.51e-42	POST	NDFIP1
RBM17	6.85e-47	0.321947	0.145	0.044	2.3e-42	POST	RBM17
RCSD1	3.43e-46	0.331643	0.201	0.082	1.15e-41	POST	RCSD1
SNHG12	7.54e-46	0.362961	0.3	0.161	2.53e-41	POST	SNHG12
LRRFIP1	1.07e-45	0.379104	0.354	0.21	3.58e-41	POST	LRRFIP1
JAK1	1.44e-45	0.376433	0.282	0.148	4.83e-41	POST	JAK1
PIM1	3.63e-44	0.326441	0.157	0.054	1.22e-39	POST	PIM1
ATF3	1.13e-43	0.320876	0.085	0.012	3.78e-39	POST	ATF3
RANBP1	3.25e-43	0.295539	0.133	0.04	1.09e-38	POST	RANBP1
STK17A	4.21e-43	0.354987	0.327	0.187	1.41e-38	POST	STK17A
FAAP20	1.06e-42	0.293681	0.129	0.038	3.55e-38	POST	FAAP20
ADRB2	1.81e-42	0.358744	0.274	0.144	6.07e-38	POST	ADRB2
DNAJB1	2.05e-42	0.281735	0.843	0.775	6.86e-38	POST	DNAJB1
ARF6	3.59e-42	0.316277	0.285	0.152	1.2e-37	POST	ARF6
POLR2A	4e-42	0.332012	0.392	0.243	1.34e-37	POST	POLR2A
ARL2BP	5.85e-42	0.277973	0.125	0.036	1.96e-37	POST	ARL2BP
MYLIP	7.24e-42	0.346659	0.288	0.157	2.43e-37	POST	MYLIP
MZT2A	1.11e-41	0.282134	0.121	0.034	3.73e-37	POST	MZT2A
PPP3CC	2.03e-41	0.337888	0.18	0.073	6.82e-37	POST	PPP3CC
TUBB2A	3.89e-41	0.320805	0.121	0.035	1.3e-36	POST	TUBB2A
HEXIM1	1.12e-40	0.334624	0.254	0.13	3.76e-36	POST	HEXIM1
SLC9A3R1	6.25e-40	0.30263	0.422	0.277	2.1e-35	POST	SLC9A3R1
DPP7	6.75e-40	0.322174	0.237	0.118	2.26e-35	POST	DPP7
RCN2	1.12e-39	0.253024	0.096	0.021	3.75e-35	POST	RCN2
RAC1	1.23e-39	0.304363	0.147	0.052	4.12e-35	POST	RAC1
TRGV9	2.81e-39	0.543132	0.189	0.085	9.43e-35	POST	TRGV9
SRSF3	8.33e-39	0.308868	0.557	0.426	2.79e-34	POST	SRSF3
ARF5	1.33e-38	0.331127	0.276	0.154	4.46e-34	POST	ARF5
TLE4	2.55e-38	0.310142	0.218	0.106	8.56e-34	POST	TLE4
GRB2	2.78e-38	0.297667	0.165	0.066	9.33e-34	POST	GRB2
CKS2	7.04e-38	0.287188	0.137	0.047	2.36e-33	POST	CKS2
ZYX	1.06e-37	0.310391	0.151	0.058	3.56e-33	POST	ZYX
SNX3	1.13e-37	0.298825	0.201	0.093	3.8e-33	POST	SNX3
ARL6IP4	2.17e-37	0.29605	0.372	0.235	7.29e-33	POST	ARL6IP4
PTGER2	3.18e-37	0.300878	0.14	0.05	1.07e-32	POST	PTGER2
TGFB1	4.32e-37	0.31118	0.295	0.169	1.45e-32	POST	TGFB1
GYPC	5.09e-37	0.266837	0.466	0.316	1.71e-32	POST	GYPC
MRPL41	9.32e-37	0.257265	0.123	0.039	3.13e-32	POST	MRPL41
JTB	1.68e-36	0.300153	0.286	0.163	5.65e-32	POST	JTB
PNPLA2	2.32e-36	0.270551	0.131	0.045	7.79e-32	POST	PNPLA2
NCOR1	4.54e-36	0.307212	0.224	0.112	1.52e-31	POST	NCOR1
PTP4A1	5.5e-36	0.290106	0.155	0.063	1.84e-31	POST	PTP4A1
AC011446.2	8.35e-36	0.373676	0.136	0.05	2.8e-31	POST	AC011446.2
C19orf24	1.04e-35	0.256907	0.108	0.031	3.5e-31	POST	C19orf24
ARPC5L	2.3e-35	0.298209	0.243	0.13	7.71e-31	POST	ARPC5L
TUBA1B	2.34e-35	0.283353	0.557	0.426	7.86e-31	POST	TUBA1B
TRDV2	7.16e-35	0.575557	0.073	0.012	2.4e-30	POST	TRDV2
KLF10	1.67e-34	0.302337	0.153	0.063	5.61e-30	POST	KLF10
H2AFV	2.64e-34	0.288479	0.17	0.074	8.87e-30	POST	H2AFV
SYNGR2	8.48e-34	0.276859	0.173	0.078	2.84e-29	POST	SYNGR2
WSB1	2.4e-33	0.285808	0.529	0.404	8.03e-29	POST	WSB1
SOCS3	5.59e-33	0.272946	0.114	0.038	1.87e-28	POST	SOCS3
CDC42EP3	7.67e-33	0.271489	0.158	0.068	2.57e-28	POST	CDC42EP3
FAM53C	7.97e-33	0.272442	0.139	0.055	2.67e-28	POST	FAM53C
MAF1	2.59e-32	0.261002	0.132	0.05	8.69e-28	POST	MAF1
PAXX	3.62e-32	0.273125	0.485	0.355	1.21e-27	POST	PAXX
FCGR3A	5.61e-32	0.295997	0.107	0.034	1.88e-27	POST	FCGR3A
MCL1	5.89e-32	0.320062	0.456	0.334	1.97e-27	POST	MCL1
C12orf75	6.74e-32	0.30007	0.387	0.264	2.26e-27	POST	C12orf75
AC044849.1	2.51e-31	0.279286	0.134	0.054	8.43e-27	POST	AC044849.1
TUBA1C	3.25e-31	0.314158	0.215	0.116	1.09e-26	POST	TUBA1C
TRDC	5.31e-31	0.344782	0.076	0.017	1.78e-26	POST	TRDC
PPP2CA	2.89e-30	0.268771	0.189	0.094	9.7e-26	POST	PPP2CA
CDKN1A	3.12e-30	0.26963	0.094	0.028	1.05e-25	POST	CDKN1A
CAPN2	9.29e-30	0.268562	0.263	0.155	3.12e-25	POST	CAPN2
COTL1	1.3e-29	0.338062	0.18	0.091	4.35e-25	POST	COTL1
TOB1	2.12e-29	0.281387	0.314	0.202	7.09e-25	POST	TOB1
EFHD2	4.13e-29	0.287765	0.159	0.075	1.38e-24	POST	EFHD2
EIF4A1	1.37e-28	0.277231	0.44	0.318	4.6e-24	POST	EIF4A1
IDH2	2e-28	0.268597	0.14	0.062	6.71e-24	POST	IDH2
METTL26	2.71e-28	0.261204	0.183	0.093	9.1e-24	POST	METTL26
TYROBP	3.49e-28	0.337859	0.241	0.138	1.17e-23	POST	TYROBP
HERPUD1	4.96e-27	0.250423	0.473	0.353	1.66e-22	POST	HERPUD1
KHDRBS1	1.12e-26	0.254415	0.248	0.148	3.77e-22	POST	KHDRBS1
TNF	1.37e-26	0.442407	0.168	0.086	4.59e-22	POST	TNF
KLRD1	1.21e-25	0.292288	0.398	0.288	4.06e-21	POST	KLRD1
HIST3H2A	1.75e-25	0.278981	0.199	0.11	5.86e-21	POST	HIST3H2A
SMCHD1	4.58e-25	0.276706	0.247	0.151	1.54e-20	POST	SMCHD1
LYZ	1.38e-24	0.260762	0.176	0.093	4.62e-20	POST	LYZ
HOPX	8.58e-24	0.272938	0.434	0.328	2.88e-19	POST	HOPX
GNLY	4.83e-10	0.265535	0.36	0.294	1.62e-05	POST	GNLY
CCL4	1.79e-09	0.325725	0.592	0.539	5.99e-05	POST	CCL4
TRBV28	3.15e-08	0.275726	0.118	0.08	0.00105662	POST	TRBV28

## Sheet: Supplementary Data 2G
Supplementary Data 2G. DEGs in CD8 CTL between postSU and preSU groups.
	p_val	avg_logFC	pct.1	pct.2	p_val_adj	cluster	gene
MT2A	2.8e-281	1.2899	0.622	0.345	9.41e-277	PRE	MT2A
MT1E	3.41e-260	1.18326	0.334	0.074	1.14e-255	PRE	MT1E
MT1X	8.88e-252	1.18421	0.434	0.161	2.98e-247	PRE	MT1X
CXCR4	1.9e-97	0.361093	0.825	0.732	6.36e-93	PRE	CXCR4
MT1F	1.77e-60	0.361999	0.171	0.069	5.93e-56	PRE	MT1F
DYNLT1	1.2e-57	0.342036	0.269	0.148	4.03e-53	PRE	DYNLT1
PNISR	3.72e-41	0.258321	0.51	0.398	1.25e-36	PRE	PNISR
DDX6	1.14e-39	0.269766	0.405	0.296	3.83e-35	PRE	DDX6
GZMB	3.09e-38	0.269236	0.725	0.654	1.04e-33	PRE	GZMB
TRBV28	1.69e-10	0.32708	0.079	0.049	5.67e-06	PRE	TRBV28
RPS2	0	1.28546	0.819	0.633	0	POST	RPS2
PFN1	0	1.23792	0.82	0.603	0	POST	PFN1
ZFP36L2	0	1.15442	0.757	0.472	0	POST	ZFP36L2
NFKBIA	0	1.0466	0.495	0.17	0	POST	NFKBIA
JUNB	0	1.00219	0.817	0.557	0	POST	JUNB
JUN	0	0.919356	0.936	0.744	0	POST	JUN
GADD45B	0	0.832449	0.903	0.658	0	POST	GADD45B
IER2	0	0.68012	0.945	0.796	0	POST	IER2
TUBB4B	3.32e-307	0.815867	0.631	0.307	1.11e-302	POST	TUBB4B
CCDC85B	1.03e-260	0.758023	0.238	0.015	3.44e-256	POST	CCDC85B
ITM2B	7.68e-259	0.845355	0.546	0.262	2.58e-254	POST	ITM2B
FOS	1.4e-248	0.796701	0.83	0.633	4.69e-244	POST	FOS
ACTB	3.05e-248	0.386635	1	0.999	1.02e-243	POST	ACTB
BRD2	2.15e-230	0.613306	0.721	0.472	7.2e-226	POST	BRD2
FTH1	8.88e-207	0.66282	0.771	0.628	2.98e-202	POST	FTH1
GUK1	5.12e-160	0.608436	0.424	0.196	1.72e-155	POST	GUK1
PCBP2	3.88e-151	0.565191	0.587	0.374	1.3e-146	POST	PCBP2
SERTAD1	8.82e-151	0.521515	0.598	0.368	2.96e-146	POST	SERTAD1
H2AFX	1.22e-148	0.587661	0.312	0.112	4.09e-144	POST	H2AFX
PRELID1	1.55e-148	0.49167	0.162	0.018	5.19e-144	POST	PRELID1
ACTG1	4.37e-148	0.344366	0.965	0.895	1.46e-143	POST	ACTG1
ID2	1.84e-140	0.439125	0.776	0.589	6.16e-136	POST	ID2
MAP1LC3B	3.33e-135	0.56058	0.302	0.111	1.12e-130	POST	MAP1LC3B
MARCKSL1	1.44e-126	0.488674	0.15	0.021	4.83e-122	POST	MARCKSL1
VIM	2.3e-124	0.414963	0.78	0.596	7.71e-120	POST	VIM
KLF6	1.41e-123	0.368773	0.86	0.713	4.72e-119	POST	KLF6
CALM1	3.2e-118	0.257879	0.965	0.88	1.07e-113	POST	CALM1
ANP32B	8.83e-116	0.513631	0.272	0.102	2.96e-111	POST	ANP32B
IFNG	9.62e-115	0.723731	0.356	0.172	3.23e-110	POST	IFNG
ATP5F1D	7.76e-109	0.457249	0.119	0.013	2.6e-104	POST	ATP5F1D
KLF2	2.72e-104	0.486684	0.462	0.275	9.14e-100	POST	KLF2
TMEM160	4.5e-103	0.362067	0.118	0.014	1.51e-98	POST	TMEM160
SRSF7	1.11e-98	0.341213	0.806	0.677	3.74e-94	POST	SRSF7
HMGN1	1.81e-98	0.483105	0.266	0.109	6.06e-94	POST	HMGN1
SERP1	6.96e-98	0.476476	0.286	0.125	2.33e-93	POST	SERP1
COX5A	6.69e-95	0.43563	0.232	0.087	2.24e-90	POST	COX5A
ZFP36	4.3e-91	0.411188	0.675	0.52	1.44e-86	POST	ZFP36
RHOB	2.49e-83	0.412303	0.161	0.047	8.36e-79	POST	RHOB
GADD45GIP1	6.48e-82	0.30589	0.1	0.014	2.17e-77	POST	GADD45GIP1
PDIA3	3.41e-81	0.430658	0.359	0.201	1.15e-76	POST	PDIA3
PITHD1	6.13e-76	0.31711	0.107	0.02	2.06e-71	POST	PITHD1
GTF3A	5.45e-75	0.401555	0.272	0.132	1.83e-70	POST	GTF3A
MZT2B	6.6e-75	0.315499	0.117	0.025	2.22e-70	POST	MZT2B
IFRD1	3.26e-74	0.396486	0.35	0.197	1.09e-69	POST	IFRD1
PPM1G	1.19e-73	0.332374	0.138	0.038	3.98e-69	POST	PPM1G
PGLS	1.88e-73	0.342411	0.139	0.039	6.31e-69	POST	PGLS
MCUB	3.52e-73	0.318452	0.114	0.025	1.18e-68	POST	MCUB
CKS2	6.4e-73	0.33979	0.153	0.048	2.15e-68	POST	CKS2
NT5C	1.51e-71	0.284334	0.096	0.016	5.06e-67	POST	NT5C
UQCRFS1	2.79e-71	0.340367	0.16	0.053	9.37e-67	POST	UQCRFS1
SLC9A3R1	3.13e-71	0.32464	0.555	0.389	1.05e-66	POST	SLC9A3R1
METTL9	1.6e-69	0.296961	0.118	0.029	5.37e-65	POST	METTL9
RAB5IF	1.05e-68	0.349296	0.146	0.046	3.52e-64	POST	RAB5IF
ATP6V0C	7.82e-68	0.386667	0.265	0.134	2.62e-63	POST	ATP6V0C
DNAJC1	9.44e-68	0.344836	0.156	0.053	3.16e-63	POST	DNAJC1
ZFAND5	1.43e-67	0.342049	0.171	0.063	4.78e-63	POST	ZFAND5
DYNLL1	6.98e-67	0.343547	0.479	0.32	2.34e-62	POST	DYNLL1
EIF4A3	1.96e-66	0.287631	0.098	0.019	6.59e-62	POST	EIF4A3
PIM1	5.15e-66	0.338933	0.15	0.05	1.73e-61	POST	PIM1
KRT10	7.14e-66	0.337423	0.119	0.032	2.39e-61	POST	KRT10
ARL5A	1.63e-64	0.325844	0.139	0.045	5.45e-60	POST	ARL5A
SNHG7	2.84e-64	0.292305	0.11	0.027	9.53e-60	POST	SNHG7
FAAP20	2.17e-62	0.300922	0.127	0.038	7.27e-58	POST	FAAP20
TRIR	2.88e-61	0.325978	0.431	0.28	9.66e-57	POST	TRIR
PYURF	4.79e-61	0.343145	0.235	0.115	1.61e-56	POST	PYURF
CYC1	6.65e-61	0.251545	0.082	0.014	2.23e-56	POST	CYC1
DDIT3	8.25e-61	0.357354	0.246	0.123	2.77e-56	POST	DDIT3
TLE4	3.17e-59	0.335494	0.209	0.097	1.06e-54	POST	TLE4
MBP	7.81e-59	0.341509	0.255	0.132	2.62e-54	POST	MBP
XBP1	4.35e-58	0.345451	0.182	0.078	1.46e-53	POST	XBP1
NDFIP1	6.03e-58	0.329746	0.176	0.074	2.02e-53	POST	NDFIP1
FOSB	2.84e-57	0.367686	0.356	0.222	9.52e-53	POST	FOSB
EIF5A	1.31e-56	0.328754	0.365	0.225	4.41e-52	POST	EIF5A
DUSP1	1.93e-56	0.26333	0.865	0.785	6.46e-52	POST	DUSP1
P4HB	7.71e-56	0.333116	0.248	0.129	2.58e-51	POST	P4HB
MATK	1.03e-55	0.349021	0.236	0.121	3.45e-51	POST	MATK
MZT2A	2.42e-55	0.279133	0.118	0.037	8.13e-51	POST	MZT2A
GRB2	1.59e-54	0.309349	0.166	0.069	5.32e-50	POST	GRB2
IER5	2.53e-54	0.316701	0.167	0.07	8.47e-50	POST	IER5
ABHD5	8.99e-53	0.282719	0.131	0.047	3.01e-48	POST	ABHD5
PPP1R15A	1.08e-52	0.291074	0.629	0.497	3.61e-48	POST	PPP1R15A
RASSF1	1.13e-52	0.327192	0.277	0.156	3.79e-48	POST	RASSF1
TBX21	5.48e-52	0.310532	0.196	0.093	1.84e-47	POST	TBX21
MRPL41	1.22e-50	0.276003	0.14	0.054	4.11e-46	POST	MRPL41
CCND3	2.98e-50	0.280579	0.605	0.474	9.98e-46	POST	CCND3
TUBA4A	2.92e-49	0.306106	0.447	0.314	9.8e-45	POST	TUBA4A
ZC3H12A	3.67e-49	0.312471	0.167	0.075	1.23e-44	POST	ZC3H12A
ANXA11	1.86e-47	0.29677	0.214	0.11	6.23e-43	POST	ANXA11
THUMPD3-AS1	3.72e-47	0.299642	0.227	0.122	1.25e-42	POST	THUMPD3-AS1
FUS	9.26e-47	0.280389	0.593	0.463	3.11e-42	POST	FUS
CD47	1.08e-46	0.305534	0.215	0.112	3.62e-42	POST	CD47
CITED2	2.09e-46	0.352119	0.352	0.232	7.02e-42	POST	CITED2
ARL2BP	2.58e-46	0.26354	0.127	0.049	8.67e-42	POST	ARL2BP
IER3	3.06e-46	0.29603	0.101	0.032	1.03e-41	POST	IER3
BTG2	7.12e-46	0.340087	0.362	0.242	2.39e-41	POST	BTG2
PPP3CC	9.19e-46	0.287852	0.179	0.086	3.08e-41	POST	PPP3CC
SRSF2	1.21e-45	0.262167	0.632	0.516	4.05e-41	POST	SRSF2
IDH2	1.99e-45	0.276844	0.177	0.084	6.68e-41	POST	IDH2
TUBA1C	4.25e-45	0.289463	0.184	0.089	1.43e-40	POST	TUBA1C
DNAJA1	5.25e-44	0.290401	0.324	0.206	1.76e-39	POST	DNAJA1
C1QBP	1.06e-43	0.251048	0.122	0.047	3.56e-39	POST	C1QBP
RANBP1	2.48e-43	0.255402	0.125	0.05	8.32e-39	POST	RANBP1
JTB	2.91e-42	0.282069	0.296	0.185	9.77e-38	POST	JTB
ARL6IP4	3.28e-42	0.276896	0.378	0.259	1.1e-37	POST	ARL6IP4
S100A9	4.03e-42	0.307065	0.169	0.082	1.35e-37	POST	S100A9
YBX1	5.24e-42	0.28457	0.459	0.339	1.76e-37	POST	YBX1
POLR2A	5.91e-42	0.306687	0.324	0.209	1.98e-37	POST	POLR2A
WSB1	5.4e-41	0.268722	0.462	0.344	1.81e-36	POST	WSB1
AMD1	6.76e-41	0.289368	0.289	0.18	2.27e-36	POST	AMD1
DUSP2	7.1e-41	0.40184	0.343	0.239	2.38e-36	POST	DUSP2
ARF5	1.33e-40	0.280051	0.288	0.18	4.48e-36	POST	ARF5
LRRFIP1	7.22e-40	0.280565	0.392	0.276	2.42e-35	POST	LRRFIP1
PTGER2	7.6e-40	0.253442	0.135	0.059	2.55e-35	POST	PTGER2
RCSD1	3.38e-39	0.268684	0.18	0.093	1.14e-34	POST	RCSD1
RBM17	4.3e-39	0.254728	0.128	0.055	1.44e-34	POST	RBM17
LYZ	1.03e-38	0.290809	0.176	0.091	3.46e-34	POST	LYZ
PAXX	1.18e-38	0.252132	0.529	0.41	3.96e-34	POST	PAXX
ACAP2	4.19e-38	0.255801	0.171	0.087	1.41e-33	POST	ACAP2
SNHG12	3.89e-35	0.257552	0.218	0.127	1.31e-30	POST	SNHG12
TNF	7.05e-31	0.300496	0.114	0.052	2.36e-26	POST	TNF
AC011446.2	3.38e-30	0.255369	0.095	0.04	1.14e-25	POST	AC011446.2
ZFP36L1	7.02e-26	0.25689	0.39	0.3	2.35e-21	POST	ZFP36L1
CCL4	3.93e-05	0.293349	0.649	0.633	1	POST	CCL4

## Sheet: Supplementary Data 2H
Supplementary Data 2H. DEGs in DNT between postSU and preSU groups.
	p_val	avg_logFC	pct.1	pct.2	p_val_adj	cluster	gene
JUN	3.90525e-102	0.823931	0.842	0.715	1.30974e-97	POST	JUN
IER2	3.37754e-92	0.684918	0.811	0.713	1.13276e-87	POST	IER2
GADD45B	5.787e-74	0.696679	0.726	0.608	1.94084e-69	POST	GADD45B
ZFP36L2	3.03534e-54	0.78139	0.661	0.503	1.01799e-49	POST	ZFP36L2
JUNB	7.01412e-54	0.643529	0.7	0.541	2.3524e-49	POST	JUNB
ACTB	2.40829e-49	0.360377	0.966	0.94	8.07693e-45	POST	ACTB
PFN1	5.63179e-43	0.80939	0.575	0.416	1.88879e-38	POST	PFN1
TUBB4B	5.92056e-43	0.721748	0.424	0.239	1.98564e-38	POST	TUBB4B
BRD2	2.30821e-39	0.561178	0.582	0.423	7.74127e-35	POST	BRD2
FOS	6.56743e-35	0.596889	0.744	0.625	2.20258e-30	POST	FOS
ITM2B	2.71906e-28	0.668412	0.393	0.248	9.11918e-24	POST	ITM2B
CALM1	1.59069e-27	0.314536	0.772	0.693	5.33485e-23	POST	CALM1
FUS	6.49279e-27	0.47928	0.678	0.55	2.17755e-22	POST	FUS
SRSF7	1.92684e-22	0.388872	0.705	0.641	6.46225e-18	POST	SRSF7
WSB1	4.05545e-21	0.537576	0.427	0.306	1.36012e-16	POST	WSB1
NFKBIA	4.28948e-20	0.636756	0.329	0.213	1.43861e-15	POST	NFKBIA
RPS2	4.77006e-20	0.729546	0.559	0.497	1.59978e-15	POST	RPS2
CCDC85B	1.25915e-18	0.377312	0.072	0.013	4.22292e-14	POST	CCDC85B
ACTG1	1.34799e-18	0.269361	0.763	0.728	4.52088e-14	POST	ACTG1
FOSB	9.56894e-18	0.457178	0.421	0.303	3.20923e-13	POST	FOSB
IFRD1	2.10229e-16	0.481746	0.352	0.243	7.05068e-12	POST	IFRD1
EIF4A3	1.76472e-15	0.41283	0.079	0.021	5.91852e-11	POST	EIF4A3
CD47	2.01815e-15	0.624487	0.186	0.1	6.76846e-11	POST	CD47
H2AFX	2.96471e-15	0.417161	0.19	0.102	9.94303e-11	POST	H2AFX
KCNQ1OT1	4.75658e-15	0.48363	0.103	0.037	1.59526e-10	POST	KCNQ1OT1
KLF6	5.34919e-15	0.33812	0.678	0.597	1.79401e-10	POST	KLF6
PPP3CC	8.64721e-15	0.546891	0.138	0.063	2.9001e-10	POST	PPP3CC
ID2	9.59093e-15	0.346423	0.578	0.519	3.21661e-10	POST	ID2
LYZ	7.77188e-14	0.435514	0.184	0.1	2.60653e-09	POST	LYZ
RHOB	9.8979e-14	0.353596	0.077	0.023	3.31956e-09	POST	RHOB
MBP	2.24028e-13	0.512718	0.192	0.111	7.51346e-09	POST	MBP
PDIA3	2.36603e-13	0.559976	0.31	0.222	7.93518e-09	POST	PDIA3
LBH	2.73049e-13	0.380222	0.415	0.321	9.15753e-09	POST	LBH
IER3	1.13911e-12	0.364795	0.1	0.041	3.82035e-08	POST	IER3
PRSS23	1.15117e-12	0.548709	0.15	0.078	3.86078e-08	POST	PRSS23
ABHD5	1.48898e-12	0.360301	0.107	0.045	4.99374e-08	POST	ABHD5
FAM53C	2.79078e-12	0.383326	0.111	0.049	9.3597e-08	POST	FAM53C
S100A9	3.07473e-12	0.482296	0.164	0.09	1.0312e-07	POST	S100A9
CITED2	3.29864e-12	0.388393	0.313	0.224	1.1063e-07	POST	CITED2
TLE4	5.74973e-12	0.411187	0.202	0.122	1.92835e-07	POST	TLE4
SLC38A2	2.02496e-11	0.452463	0.223	0.143	6.79133e-07	POST	SLC38A2
SNHG12	4.22796e-11	0.344497	0.18	0.105	1.41797e-06	POST	SNHG12
MAP1LC3B	5.37366e-10	0.452779	0.162	0.098	1.80222e-05	POST	MAP1LC3B
VIM	6.11725e-10	0.269643	0.504	0.428	2.0516e-05	POST	VIM
IFNG	6.56289e-10	0.636441	0.158	0.094	2.20106e-05	POST	IFNG
GRB2	9.78851e-10	0.441942	0.113	0.059	3.28287e-05	POST	GRB2
IER5	1.12029e-09	0.31326	0.147	0.085	3.75722e-05	POST	IER5
ZFP36	1.44824e-09	0.349616	0.535	0.496	4.85712e-05	POST	ZFP36
S100A8	2.63345e-09	0.345001	0.11	0.056	8.83205e-05	POST	S100A8
POLR2A	3.28227e-09	0.361148	0.325	0.249	0.000110081	POST	POLR2A
AMD1	4.37078e-09	0.368466	0.238	0.168	0.000146587	POST	AMD1
RALGAPA1	1.23464e-08	0.436965	0.109	0.059	0.000414073	POST	RALGAPA1
SERTAD1	2.32231e-08	0.291414	0.344	0.274	0.000778856	POST	SERTAD1
TNF	2.59888e-08	0.322319	0.1	0.052	0.000871611	POST	TNF
PGLS	5.21839e-08	0.276989	0.076	0.036	0.00175014	POST	PGLS
TOB2	8.78127e-08	0.349113	0.093	0.049	0.00294506	POST	TOB2
MYLIP	1.30094e-07	0.380316	0.179	0.122	0.00436309	POST	MYLIP
VASP	1.32643e-07	0.375401	0.158	0.104	0.00444858	POST	VASP
DYNLL1	3.13143e-07	0.286832	0.276	0.215	0.0105022	POST	DYNLL1
DNAJA1	3.38784e-07	0.310459	0.281	0.219	0.0113621	POST	DNAJA1
PPP1R15A	4.63613e-07	0.297747	0.515	0.468	0.0155486	POST	PPP1R15A
HEXIM1	6.25746e-07	0.264946	0.154	0.101	0.0209863	POST	HEXIM1
NDFIP1	6.27111e-07	0.343171	0.106	0.062	0.021032	POST	NDFIP1
SLC1A5	6.27151e-07	0.264799	0.057	0.025	0.0210334	POST	SLC1A5
SPON2	7.51266e-07	0.368168	0.351	0.293	0.025196	POST	SPON2
THUMPD3-AS1	1.067e-06	0.316841	0.15	0.099	0.035785	POST	THUMPD3-AS1
NUFIP2	1.13518e-06	0.348596	0.153	0.102	0.0380718	POST	NUFIP2
XIST	1.18827e-06	0.399175	0.144	0.093	0.0398522	POST	XIST
KLF2	1.39247e-06	0.356306	0.261	0.203	0.0467007	POST	KLF2
ARF4	1.53681e-06	0.34547	0.2	0.144	0.0515416	POST	ARF4
ZFAND5	1.59165e-06	0.291177	0.106	0.063	0.0533806	POST	ZFAND5
RAB5IF	4.49103e-06	0.274912	0.053	0.024	0.15062	POST	RAB5IF
TENT5A	5.05814e-06	0.302607	0.085	0.048	0.16964	POST	TENT5A
TMEM165	6.31975e-06	0.288928	0.07	0.037	0.211952	POST	TMEM165
DNAJC1	6.62077e-06	0.30829	0.077	0.043	0.222047	POST	DNAJC1
SYNGR2	7.1864e-06	0.27639	0.107	0.067	0.241017	POST	SYNGR2
HMGCS1	7.70705e-06	0.282495	0.076	0.042	0.258479	POST	HMGCS1
TNFRSF1B	7.81863e-06	0.402061	0.154	0.109	0.262221	POST	TNFRSF1B
NEAT1	9.29784e-06	0.255528	0.535	0.491	0.311831	POST	NEAT1
KHDRBS1	1.09076e-05	0.28983	0.173	0.125	0.365818	POST	KHDRBS1
CCNL2	1.28597e-05	0.260095	0.066	0.035	0.431289	POST	CCNL2
NCOR1	1.57736e-05	0.309983	0.19	0.142	0.529013	POST	NCOR1
HMGN1	2.23002e-05	0.313566	0.133	0.092	0.747903	POST	HMGN1
ADRB2	2.86726e-05	0.273481	0.209	0.159	0.961622	POST	ADRB2
P4HB	3.42862e-05	0.347804	0.167	0.125	1	POST	P4HB
CEP78	3.76417e-05	0.281014	0.139	0.096	1	POST	CEP78
EIF5	4.03576e-05	0.257649	0.324	0.274	1	POST	EIF5
LAIR2	4.19318e-05	0.287029	0.108	0.071	1	POST	LAIR2
ZC3H12A	9.05049e-05	0.275255	0.129	0.091	1	POST	ZC3H12A
ACAP2	0.000109288	0.28939	0.133	0.094	1	POST	ACAP2
EIF4A1	0.000112558	0.260094	0.321	0.273	1	POST	EIF4A1
DPP7	0.000122573	0.25238	0.134	0.096	1	POST	DPP7
PTGER2	0.000361105	0.283913	0.078	0.05	1	POST	PTGER2
BTG2	0.0003982	0.302681	0.361	0.331	1	POST	BTG2
GUK1	0.000474422	0.252886	0.198	0.162	1	POST	GUK1
ATP6V0C	0.000510862	0.322773	0.149	0.115	1	POST	ATP6V0C
NEU1	0.000643073	0.25094	0.076	0.05	1	POST	NEU1
DUSP2	0.00075281	0.285353	0.332	0.298	1	POST	DUSP2
SSH2	0.00107276	0.3316	0.141	0.109	1	POST	SSH2
RASA2	0.00108882	0.289019	0.115	0.085	1	POST	RASA2
NFKBIZ	0.00281355	0.257514	0.093	0.068	1	POST	NFKBIZ
RNF149	0.00322912	0.322911	0.19	0.161	1	POST	RNF149
PCBP2	0.00347983	0.264635	0.359	0.335	1	POST	PCBP2
CDK17	0.00383668	0.289751	0.093	0.069	1	POST	CDK17
OSTM1	0.00454195	0.27038	0.066	0.046	1	POST	OSTM1
JAK1	0.00464572	0.399838	0.196	0.17	1	POST	JAK1
KDM6A	0.00495756	0.253347	0.083	0.06	1	POST	KDM6A
YWHAQ	0.00574089	0.250357	0.344	0.321	1	POST	YWHAQ
APLP2	0.00663326	0.255532	0.111	0.086	1	POST	APLP2
CAPN2	0.0106804	0.254637	0.167	0.142	1	POST	CAPN2
SMCHD1	0.0125608	0.252761	0.182	0.157	1	POST	SMCHD1
SLFN5	0.0186026	0.263049	0.2	0.176	1	POST	SLFN5
FAM49B	0.0187177	0.260429	0.247	0.227	1	POST	FAM49B
FNBP1	0.0278954	0.250829	0.195	0.175	1	POST	FNBP1
MT2A	4.24296e-63	1.15414	0.404	0.172	1.42301e-58	PRE	MT2A
MT1X	3.06018e-57	1.01657	0.306	0.104	1.02632e-52	PRE	MT1X
MT1E	1.27644e-41	0.781708	0.144	0.023	4.28094e-37	PRE	MT1E
RPS27	5.54739e-26	0.294777	0.831	0.771	1.86048e-21	PRE	RPS27
CXCR4	9.86276e-22	0.323221	0.765	0.657	3.30777e-17	PRE	CXCR4
RPL39	1.61326e-20	0.252643	0.81	0.756	5.41056e-16	PRE	RPL39
SRP14	1.10842e-19	0.260628	0.647	0.503	3.71742e-15	PRE	SRP14
ATP6V1G1	1.49076e-19	0.292589	0.534	0.383	4.9997e-15	PRE	ATP6V1G1
DYNLT1	6.7383e-19	0.288345	0.2	0.095	2.25989e-14	PRE	DYNLT1
LEPROTL1	8.87858e-19	0.318642	0.393	0.258	2.9777e-14	PRE	LEPROTL1
GPR183	4.84038e-18	0.264302	0.097	0.028	1.62337e-13	PRE	GPR183
RPS4Y1	1.10847e-16	0.329657	0.403	0.27	3.7176e-12	PRE	RPS4Y1
GZMK	4.73954e-16	0.362994	0.477	0.351	1.58955e-11	PRE	GZMK
CCNT1	2.07371e-09	0.269689	0.135	0.074	6.95479e-05	PRE	CCNT1
SEC61G	2.19236e-09	0.258152	0.346	0.262	7.35275e-05	PRE	SEC61G

## Sheet: Supplementary Data 2I
Supplementary Data 2I. DEGs in DPT between postSU and preSU groups.
	p_val	avg_logFC	pct.1	pct.2	p_val_adj	cluster	gene
JUN	5.9092e-79	1.1273	0.977	0.773	1.98183e-74	POST	JUN
GADD45B	1.78787e-71	0.963477	0.952	0.671	5.99616e-67	POST	GADD45B
IER2	1.06924e-56	0.755397	0.982	0.873	3.58601e-52	POST	IER2
FOS	5.35889e-54	1.04506	0.949	0.726	1.79726e-49	POST	FOS
ZFP36L2	3.84374e-51	1.09645	0.914	0.726	1.28911e-46	POST	ZFP36L2
RPS2	1.46909e-46	1.26673	0.917	0.837	4.92703e-42	POST	RPS2
CALM1	9.64496e-45	0.528927	0.982	0.85	3.23473e-40	POST	CALM1
JUNB	1.38942e-43	0.871731	0.944	0.828	4.65985e-39	POST	JUNB
KLF6	4.67826e-40	0.739323	0.884	0.621	1.56899e-35	POST	KLF6
PFN1	6.60991e-40	1.10144	0.836	0.651	2.21683e-35	POST	PFN1
NFKBIA	4.61548e-38	1.06019	0.616	0.274	1.54794e-33	POST	NFKBIA
BRD2	6.8415e-38	0.58679	0.87	0.667	2.2945e-33	POST	BRD2
TUBB4B	9.47964e-38	0.715744	0.715	0.363	3.17928e-33	POST	TUBB4B
CCDC85B	1.73815e-36	0.646301	0.336	0.016	5.82939e-32	POST	CCDC85B
PPP1R15A	8.89543e-35	0.721719	0.787	0.481	2.98335e-30	POST	PPP1R15A
ACTB	5.36507e-34	0.359767	1	1	1.79934e-29	POST	ACTB
ITM2B	1.37427e-33	0.862715	0.715	0.447	4.60902e-29	POST	ITM2B
DUSP1	5.63914e-31	0.595908	0.945	0.825	1.89125e-26	POST	DUSP1
SERTAD1	1.4527e-28	0.595243	0.681	0.356	4.87208e-24	POST	SERTAD1
ANP32B	2.20064e-28	0.654526	0.563	0.245	7.38051e-24	POST	ANP32B
FOSB	4.56126e-27	0.63652	0.611	0.279	1.52976e-22	POST	FOSB
H2AFX	2.6731e-26	0.58651	0.452	0.15	8.96503e-22	POST	H2AFX
MAP1LC3B	1.61689e-23	0.545989	0.437	0.154	5.42271e-19	POST	MAP1LC3B
ID2	2.35386e-22	0.48106	0.849	0.639	7.89438e-18	POST	ID2
HMGN1	2.44747e-22	0.565	0.505	0.227	8.20833e-18	POST	HMGN1
FTH1	3.78421e-22	0.634365	0.879	0.798	1.26915e-17	POST	FTH1
MARCKSL1	8.61161e-22	0.413487	0.213	0.011	2.88816e-17	POST	MARCKSL1
SRSF2	4.02785e-20	0.436984	0.803	0.583	1.35086e-15	POST	SRSF2
TSC22D3	6.60792e-20	0.400435	0.954	0.839	2.21616e-15	POST	TSC22D3
VIM	7.9297e-20	0.41641	0.908	0.735	2.65946e-15	POST	VIM
MZT2B	1.65334e-19	0.414253	0.246	0.039	5.54496e-15	POST	MZT2B
SERP1	3.86455e-19	0.559942	0.509	0.263	1.29609e-14	POST	SERP1
EIF4A3	5.74302e-19	0.378318	0.208	0.02	1.9261e-14	POST	EIF4A3
SRSF7	1.51547e-17	0.39898	0.873	0.766	5.08257e-13	POST	SRSF7
IFRD1	5.92881e-17	0.418392	0.5	0.252	1.98841e-12	POST	IFRD1
TMEM160	1.95948e-16	0.295703	0.192	0.023	6.57171e-12	POST	TMEM160
UQCRFS1	5.39257e-16	0.437838	0.289	0.091	1.80856e-11	POST	UQCRFS1
PDIA3	6.84757e-16	0.396462	0.565	0.324	2.29654e-11	POST	PDIA3
ZFAND5	1.88343e-15	0.403772	0.292	0.091	6.31665e-11	POST	ZFAND5
GADD45GIP1	3.19338e-15	0.311913	0.171	0.018	1.071e-10	POST	GADD45GIP1
GUK1	5.1844e-15	0.472238	0.502	0.293	1.73874e-10	POST	GUK1
KLF2	4.32588e-14	0.420369	0.607	0.395	1.45081e-09	POST	KLF2
RAB5IF	5.0936e-14	0.323851	0.197	0.039	1.70829e-09	POST	RAB5IF
TUBA4A	9.17465e-14	0.380467	0.567	0.342	3.07699e-09	POST	TUBA4A
ARL6IP4	1.00426e-13	0.392154	0.57	0.34	3.36809e-09	POST	ARL6IP4
IER5	1.07172e-13	0.352642	0.282	0.095	3.59433e-09	POST	IER5
TOB1	1.07548e-13	0.373413	0.493	0.265	3.60694e-09	POST	TOB1
CITED2	1.22486e-13	0.392984	0.602	0.379	4.10795e-09	POST	CITED2
PRELID1	1.47962e-13	0.320863	0.178	0.029	4.96233e-09	POST	PRELID1
ATP5F1D	1.4931e-13	0.392077	0.146	0.014	5.00757e-09	POST	ATP5F1D
EIF5A	1.66809e-13	0.345657	0.583	0.342	5.59443e-09	POST	EIF5A
ZFP36	1.77505e-13	0.396477	0.835	0.692	5.95315e-09	POST	ZFP36
CD47	1.9268e-13	0.365297	0.363	0.156	6.46211e-09	POST	CD47
MCUB	4.12721e-13	0.338767	0.25	0.075	1.38418e-08	POST	MCUB
COX5A	6.55231e-13	0.33048	0.357	0.152	2.19751e-08	POST	COX5A
ATP6V0C	1.14158e-12	0.364528	0.363	0.159	3.82862e-08	POST	ATP6V0C
HERPUD1	1.14522e-12	0.339955	0.533	0.311	3.84085e-08	POST	HERPUD1
ABHD5	1.17108e-12	0.296918	0.206	0.05	3.92757e-08	POST	ABHD5
DDIT3	1.31943e-12	0.402945	0.389	0.188	4.4251e-08	POST	DDIT3
XBP1	1.51258e-12	0.382841	0.317	0.134	5.07289e-08	POST	XBP1
DYNLL1	2.1378e-12	0.347291	0.637	0.42	7.16975e-08	POST	DYNLL1
TOB2	3.15389e-12	0.268045	0.188	0.041	1.05775e-07	POST	TOB2
MAL	3.25398e-12	0.341972	0.41	0.209	1.09132e-07	POST	MAL
MBP	3.72511e-12	0.366551	0.401	0.204	1.24933e-07	POST	MBP
FUS	3.89119e-12	0.331571	0.826	0.676	1.30503e-07	POST	FUS
PITHD1	3.97543e-12	0.263633	0.173	0.034	1.33328e-07	POST	PITHD1
SNHG12	1.03838e-11	0.343182	0.387	0.184	3.4825e-07	POST	SNHG12
KRT10	1.10694e-11	0.309661	0.171	0.036	3.71244e-07	POST	KRT10
PPP3CC	1.15652e-11	0.301887	0.283	0.107	3.87873e-07	POST	PPP3CC
DUSP2	1.48298e-11	0.508582	0.408	0.234	4.97361e-07	POST	DUSP2
MYDGF	1.60968e-11	0.282633	0.259	0.088	5.39854e-07	POST	MYDGF
GYPC	1.90186e-11	0.266934	0.639	0.39	6.37845e-07	POST	GYPC
C1QBP	8.93201e-11	0.260662	0.241	0.086	2.99562e-06	POST	C1QBP
SLC9A3R1	9.99861e-11	0.282375	0.651	0.442	3.35333e-06	POST	SLC9A3R1
LBH	1.19659e-10	0.295152	0.657	0.472	4.01313e-06	POST	LBH
SNHG7	1.3437e-10	0.254227	0.174	0.043	4.50649e-06	POST	SNHG7
PGLS	1.42645e-10	0.302282	0.254	0.098	4.78403e-06	POST	PGLS
VSIR	1.88553e-10	0.330948	0.472	0.274	6.32371e-06	POST	VSIR
RER1	2.06893e-10	0.252234	0.329	0.147	6.93877e-06	POST	RER1
PCBP2	2.14857e-10	0.340698	0.789	0.685	7.20588e-06	POST	PCBP2
GTF3A	2.20801e-10	0.35574	0.435	0.256	7.40522e-06	POST	GTF3A
MIDN	2.35653e-10	0.323159	0.407	0.22	7.90333e-06	POST	MIDN
EIF5	2.82626e-10	0.312717	0.646	0.463	9.4787e-06	POST	EIF5
CKS2	2.96744e-10	0.261641	0.19	0.057	9.95221e-06	POST	CKS2
DNAJB1	3.3499e-10	0.304327	0.836	0.735	1.12349e-05	POST	DNAJB1
ANXA11	3.84187e-10	0.286863	0.333	0.159	1.28849e-05	POST	ANXA11
TLE4	8.87383e-10	0.293786	0.384	0.209	2.9761e-05	POST	TLE4
DNAJA1	9.07212e-10	0.357418	0.484	0.302	3.04261e-05	POST	DNAJA1
PAXX	9.66482e-10	0.304895	0.562	0.354	3.24139e-05	POST	PAXX
PIM1	1.13299e-09	0.314749	0.29	0.129	3.79981e-05	POST	PIM1
PYURF	1.27532e-09	0.294188	0.361	0.181	4.27716e-05	POST	PYURF
MRPL41	1.48683e-09	0.252613	0.201	0.066	4.98654e-05	POST	MRPL41
TRIR	1.57075e-09	0.281865	0.574	0.385	5.26799e-05	POST	TRIR
GADD45G	1.5981e-09	0.271925	0.127	0.023	5.35971e-05	POST	GADD45G
HIST1H4C	1.87519e-09	0.360408	0.583	0.408	6.28902e-05	POST	HIST1H4C
IFNG	1.99076e-09	0.350808	0.248	0.102	6.67661e-05	POST	IFNG
TUBA1B	2.04774e-09	0.298498	0.717	0.531	6.8677e-05	POST	TUBA1B
POLR2A	2.8342e-09	0.304937	0.496	0.327	9.50534e-05	POST	POLR2A
RHOB	2.861e-09	0.258644	0.171	0.05	9.59523e-05	POST	RHOB
C12orf75	3.33359e-09	0.285107	0.468	0.281	0.000111802	POST	C12orf75
HIST3H2A	3.54174e-09	0.277639	0.245	0.1	0.000118783	POST	HIST3H2A
ZC3H12A	4.16658e-09	0.282118	0.254	0.109	0.000139739	POST	ZC3H12A
SNX3	6.20095e-09	0.277932	0.308	0.152	0.000207968	POST	SNX3
ARL2BP	6.45957e-09	0.258092	0.192	0.066	0.000216641	POST	ARL2BP
DNAJC1	6.4982e-09	0.269843	0.164	0.048	0.000217937	POST	DNAJC1
WSB1	1.03784e-08	0.253334	0.665	0.494	0.00034807	POST	WSB1
PPM1G	1.45811e-08	0.26298	0.199	0.075	0.00048902	POST	PPM1G
MATK	1.82336e-08	0.275331	0.285	0.136	0.000611518	POST	MATK
VCP	1.97521e-08	0.277847	0.509	0.324	0.000662444	POST	VCP
MYLIP	3.39719e-08	0.308095	0.352	0.202	0.00113935	POST	MYLIP
NDFIP1	4.66466e-08	0.296831	0.366	0.218	0.00156443	POST	NDFIP1
NCOR1	7.52273e-08	0.269075	0.379	0.22	0.00252297	POST	NCOR1
ARF5	8.64346e-08	0.270611	0.415	0.247	0.00289884	POST	ARF5
IER3	9.81914e-08	0.263384	0.141	0.041	0.00329314	POST	IER3
YWHAQ	1.01296e-07	0.284747	0.585	0.41	0.00339726	POST	YWHAQ
DNAAF2	2.27769e-07	0.253094	0.21	0.091	0.00763893	POST	DNAAF2
CAPN2	4.85269e-07	0.285218	0.338	0.202	0.0162749	POST	CAPN2
P4HB	5.36909e-07	0.286419	0.345	0.202	0.0180069	POST	P4HB
YBX1	6.84652e-07	0.263612	0.701	0.578	0.0229618	POST	YBX1
TUBA1A	1.11404e-06	0.270489	0.739	0.587	0.0373626	POST	TUBA1A
STK17A	1.20281e-06	0.256575	0.407	0.261	0.0403399	POST	STK17A
AC011446.2	1.98202e-06	0.289213	0.13	0.043	0.0664732	POST	AC011446.2
IDS	2.99683e-06	0.255301	0.482	0.347	0.100508	POST	IDS
SPON2	9.57739e-05	0.254485	0.602	0.467	1	POST	SPON2
MT-ND4L	6.33103e-24	0.410603	0.98	0.981	2.1233e-19	PRE	MT-ND4L
MT1X	2.25712e-10	0.589195	0.383	0.229	7.56993e-06	PRE	MT1X
MT2A	3.84364e-09	0.711282	0.533	0.423	0.000128908	PRE	MT2A
PNISR	3.00017e-08	0.270504	0.771	0.688	0.0010062	PRE	PNISR
TRDV1	0.0141828	0.299405	0.066	0.033	1	PRE	TRDV1

## Sheet: Supplementary Data 2J
Supplementary Data 2J. DEGs in T-mito between postSU and preSU groups.
	p_val	avg_logFC	pct.1	pct.2	p_val_adj	cluster	gene
MT2A	1.18e-07	0.680332	0.881	0.713	0.00394732	PRE	MT2A
NDUFC1	2.44e-07	0.370268	0.55	0.309	0.00817584	PRE	NDUFC1
UQCRB	1.39e-06	0.338186	0.874	0.708	0.0466326	PRE	UQCRB
HIST1H1E	2.88e-06	0.656387	0.702	0.466	0.0964654	PRE	HIST1H1E
MT1X	3.31e-06	0.831774	0.55	0.331	0.111065	PRE	MT1X
PSPC1	1.49e-05	0.263872	0.384	0.174	0.499409	PRE	PSPC1
PSMA6	1.7e-05	0.317071	0.728	0.573	0.569075	PRE	PSMA6
MT1E	2.6e-05	0.570354	0.384	0.197	0.872866	PRE	MT1E
HMGN2	3.69e-05	0.306343	0.96	0.955	1	PRE	HMGN2
KPNA2	4.6e-05	0.506171	0.47	0.258	1	PRE	KPNA2
CCNB2	5.6e-05	0.374684	0.43	0.23	1	PRE	CCNB2
HIST1H3C	0.000132223	0.491676	0.252	0.101	1	PRE	HIST1H3C
HMGB2	0.000198074	0.341507	0.921	0.888	1	PRE	HMGB2
PTTG1	0.000211899	0.42363	0.57	0.399	1	PRE	PTTG1
COX17	0.000279542	0.321361	0.609	0.421	1	PRE	COX17
NDUFS5	0.000308457	0.250334	0.768	0.652	1	PRE	NDUFS5
MTCH2	0.000325908	0.287454	0.517	0.337	1	PRE	MTCH2
PSMC4	0.000348292	0.262675	0.589	0.376	1	PRE	PSMC4
TMPO	0.000513173	0.332309	0.629	0.466	1	PRE	TMPO
TOP2A	0.000633832	0.457412	0.464	0.292	1	PRE	TOP2A
ATP5F1B	0.000670428	0.250656	0.834	0.792	1	PRE	ATP5F1B
CD27	0.000744459	0.343349	0.331	0.185	1	PRE	CD27
AQR	0.000762679	0.2866	0.238	0.101	1	PRE	AQR
LMNB1	0.00100259	0.302677	0.623	0.478	1	PRE	LMNB1
HIST1H4C	0.00100664	0.448148	0.748	0.601	1	PRE	HIST1H4C
SPTBN1	0.00115116	0.259666	0.43	0.27	1	PRE	SPTBN1
VAMP5	0.00129265	0.297431	0.563	0.393	1	PRE	VAMP5
UBA3	0.0014215	0.258768	0.404	0.253	1	PRE	UBA3
PLK1	0.00149056	0.28458	0.285	0.14	1	PRE	PLK1
RNF7	0.00164562	0.275595	0.623	0.461	1	PRE	RNF7
CD3E	0.00187024	0.277908	0.755	0.68	1	PRE	CD3E
RBM18	0.00193097	0.268384	0.245	0.118	1	PRE	RBM18
EIF3H	0.00208097	0.289742	0.781	0.64	1	PRE	EIF3H
CENPW	0.00225393	0.278972	0.464	0.303	1	PRE	CENPW
SMARCA5	0.00231002	0.287667	0.464	0.315	1	PRE	SMARCA5
ADSL	0.00269036	0.304257	0.503	0.365	1	PRE	ADSL
KIF2A	0.00296442	0.250816	0.53	0.343	1	PRE	KIF2A
SFSWAP	0.00378713	0.328985	0.364	0.219	1	PRE	SFSWAP
ASPM	0.00452859	0.400686	0.344	0.208	1	PRE	ASPM
CENPF	0.00482951	0.444406	0.344	0.219	1	PRE	CENPF
TMEM167A	0.00556402	0.268293	0.444	0.309	1	PRE	TMEM167A
LTB	0.00657201	0.337458	0.397	0.253	1	PRE	LTB
UBE2T	0.00682813	0.277747	0.437	0.292	1	PRE	UBE2T
SMC4	0.00697768	0.283596	0.583	0.416	1	PRE	SMC4
LEF1	0.00770025	0.313152	0.272	0.157	1	PRE	LEF1
SKA2	0.00790842	0.273943	0.55	0.416	1	PRE	SKA2
SELL	0.0093842	0.378771	0.543	0.438	1	PRE	SELL
MT1F	0.0100382	0.26386	0.358	0.23	1	PRE	MT1F
CD3D	0.0120727	0.2576	0.623	0.5	1	PRE	CD3D
P2RY8	0.0122224	0.283809	0.397	0.264	1	PRE	P2RY8
CLDND1	0.0124554	0.276945	0.497	0.36	1	PRE	CLDND1
TPR	0.0131237	0.280241	0.636	0.528	1	PRE	TPR
PRKAR1A	0.0141875	0.25712	0.503	0.393	1	PRE	PRKAR1A
HIST1H1C	0.0159887	0.406757	0.47	0.343	1	PRE	HIST1H1C
AUP1	0.0172211	0.280297	0.596	0.478	1	PRE	AUP1
PET100	0.0222017	0.277661	0.503	0.399	1	PRE	PET100
HLA-DRB5	0.0273302	0.300955	0.656	0.545	1	PRE	HLA-DRB5
NUSAP1	0.0303163	0.351695	0.483	0.388	1	PRE	NUSAP1
RB1CC1	0.0366207	0.273342	0.278	0.18	1	PRE	RB1CC1
HIST1H1B	0.0370895	0.300576	0.278	0.197	1	PRE	HIST1H1B
CALM1	1.06e-15	0.50945	0.989	0.901	3.55e-11	POST	CALM1
IER2	2.41e-13	0.776421	0.933	0.801	8.08e-09	POST	IER2
JUNB	3.2e-13	0.996257	0.787	0.49	1.07e-08	POST	JUNB
JUN	7.13e-13	0.995455	0.871	0.702	2.39e-08	POST	JUN
FOS	8.76e-13	0.968875	0.888	0.629	2.94e-08	POST	FOS
BRD2	1.25e-12	0.595097	0.871	0.722	4.2e-08	POST	BRD2
GADD45B	2.56e-12	0.775294	0.871	0.636	8.58e-08	POST	GADD45B
PPP1R15A	4.02e-10	0.7277	0.669	0.404	1.35e-05	POST	PPP1R15A
ID2	4.46e-10	0.675745	0.775	0.51	1.5e-05	POST	ID2
CCDC85B	5.22e-10	0.579459	0.298	0.04	1.75e-05	POST	CCDC85B
NFKBIA	1.85e-09	0.837545	0.545	0.258	6.2e-05	POST	NFKBIA
ZFP36L2	3.35e-09	0.94214	0.725	0.53	0.000112462	POST	ZFP36L2
DUSP1	6.93e-09	0.682861	0.826	0.642	0.000232403	POST	DUSP1
TMEM160	3.41e-08	0.449262	0.264	0.046	0.00114197	POST	TMEM160
RPS2	5.86e-08	0.861013	0.865	0.795	0.00196485	POST	RPS2
FOSB	7.4e-07	0.542467	0.444	0.212	0.0248155	POST	FOSB
PFN1	1.24e-06	0.913004	0.904	0.868	0.0417119	POST	PFN1
DUSP2	1.27e-06	0.565447	0.388	0.159	0.0426381	POST	DUSP2
RANBP1	3.09e-06	0.524874	0.494	0.285	0.103654	POST	RANBP1
HMGN1	3.47e-06	0.671269	0.618	0.483	0.116426	POST	HMGN1
RAB5IF	4.44e-06	0.448664	0.309	0.113	0.148951	POST	RAB5IF
GUK1	5.4e-06	0.62505	0.551	0.391	0.18106	POST	GUK1
SDF2L1	1.24e-05	0.455902	0.36	0.152	0.415562	POST	SDF2L1
MAP1LC3B	1.28e-05	0.531161	0.393	0.212	0.428501	POST	MAP1LC3B
FTH1	1.3e-05	0.60057	0.854	0.775	0.437517	POST	FTH1
ZFP36	1.71e-05	0.552871	0.73	0.609	0.573508	POST	ZFP36
SERTAD1	1.89e-05	0.461867	0.494	0.291	0.635531	POST	SERTAD1
IER5	2.07e-05	0.320234	0.281	0.099	0.694359	POST	IER5
EIF5A	2.45e-05	0.420712	0.669	0.57	0.822078	POST	EIF5A
EIF4A3	2.57e-05	0.368727	0.315	0.132	0.863479	POST	EIF4A3
BTG1	2.84e-05	0.341506	0.916	0.874	0.951537	POST	BTG1
ATP5F1D	2.9e-05	0.442526	0.225	0.066	0.971211	POST	ATP5F1D
BHLHE40	3.13e-05	0.454329	0.41	0.199	1	POST	BHLHE40
PRELID1	3.2e-05	0.507293	0.298	0.126	1	POST	PRELID1
NT5C	3.53e-05	0.353265	0.236	0.079	1	POST	NT5C
ITM2B	3.64e-05	0.540977	0.601	0.47	1	POST	ITM2B
CCL3	4.1e-05	0.559063	0.275	0.099	1	POST	CCL3
CCND3	4.33e-05	0.437737	0.663	0.517	1	POST	CCND3
DEK	5.53e-05	0.378252	0.753	0.623	1	POST	DEK
METTL9	5.91e-05	0.311591	0.23	0.079	1	POST	METTL9
LBH	6.7e-05	0.414533	0.573	0.437	1	POST	LBH
PPDPF	8.12e-05	0.332991	0.86	0.815	1	POST	PPDPF
WSB1	8.15e-05	0.27675	0.685	0.497	1	POST	WSB1
XBP1	8.86e-05	0.413004	0.298	0.126	1	POST	XBP1
KLF6	0.000103143	0.424599	0.742	0.596	1	POST	KLF6
KLF10	0.000109221	0.250391	0.236	0.079	1	POST	KLF10
KRT10	0.000114929	0.337861	0.202	0.06	1	POST	KRT10
CD160	0.000124716	0.387449	0.225	0.073	1	POST	CD160
DUSP23	0.000128584	0.310549	0.371	0.199	1	POST	DUSP23
NFKBIZ	0.000145968	0.356057	0.264	0.106	1	POST	NFKBIZ
RASSF1	0.000160088	0.337721	0.354	0.179	1	POST	RASSF1
GNLY	0.000162282	0.432284	0.77	0.616	1	POST	GNLY
CYC1	0.000171995	0.341354	0.202	0.066	1	POST	CYC1
TBX21	0.000176693	0.274997	0.213	0.066	1	POST	TBX21
IFITM2	0.000202222	0.29551	0.91	0.742	1	POST	IFITM2
CCL4	0.000203289	0.732248	0.646	0.464	1	POST	CCL4
SH2D1B	0.000209364	0.283761	0.287	0.113	1	POST	SH2D1B
FCER1G	0.000222405	0.540119	0.41	0.225	1	POST	FCER1G
FAAP20	0.000262638	0.334558	0.258	0.113	1	POST	FAAP20
ABHD17A	0.000299894	0.259922	0.281	0.119	1	POST	ABHD17A
TRDC	0.000305814	0.328239	0.539	0.318	1	POST	TRDC
PLEKHJ1	0.000312699	0.311135	0.539	0.364	1	POST	PLEKHJ1
SERP1	0.000380971	0.502686	0.472	0.338	1	POST	SERP1
HOPX	0.000396397	0.396208	0.663	0.503	1	POST	HOPX
BTG2	0.000412215	0.309301	0.388	0.219	1	POST	BTG2
DDIT3	0.000445297	0.280772	0.354	0.185	1	POST	DDIT3
KLRF1	0.00050844	0.378585	0.489	0.298	1	POST	KLRF1
KLF2	0.000580716	0.362639	0.478	0.325	1	POST	KLF2
ANXA11	0.000597143	0.356439	0.472	0.338	1	POST	ANXA11
GADD45GIP1	0.000602743	0.349959	0.213	0.086	1	POST	GADD45GIP1
RCSD1	0.000604367	0.338974	0.393	0.252	1	POST	RCSD1
MZT2B	0.000605644	0.31612	0.32	0.172	1	POST	MZT2B
FGR	0.000610056	0.43593	0.382	0.225	1	POST	FGR
MRPS26	0.000644264	0.340267	0.242	0.106	1	POST	MRPS26
TNFRSF1B	0.000737144	0.321569	0.354	0.205	1	POST	TNFRSF1B
P4HB	0.000738264	0.316765	0.556	0.397	1	POST	P4HB
SNX3	0.000848372	0.307102	0.433	0.278	1	POST	SNX3
SNHG12	0.000873329	0.284356	0.32	0.172	1	POST	SNHG12
S100A10	0.0010348	0.28811	0.938	0.841	1	POST	S100A10
TSEN15	0.00103565	0.308034	0.388	0.245	1	POST	TSEN15
GK5	0.00106757	0.283915	0.32	0.159	1	POST	GK5
RNF126	0.00112838	0.313009	0.275	0.139	1	POST	RNF126
DDIT4	0.00118677	0.259074	0.607	0.424	1	POST	DDIT4
SMARCB1	0.00120628	0.351943	0.281	0.146	1	POST	SMARCB1
ADGRG1	0.0012342	0.40012	0.36	0.205	1	POST	ADGRG1
MYLIP	0.00131941	0.351926	0.287	0.152	1	POST	MYLIP
SSBP3	0.00143331	0.25269	0.292	0.146	1	POST	SSBP3
PDIA3	0.00145933	0.487671	0.612	0.497	1	POST	PDIA3
FCRL6	0.00148083	0.298619	0.354	0.205	1	POST	FCRL6
AP1M1	0.00150564	0.299675	0.32	0.179	1	POST	AP1M1
NDFIP1	0.00155922	0.270971	0.281	0.146	1	POST	NDFIP1
SUMO3	0.00166513	0.287489	0.455	0.298	1	POST	SUMO3
ZFAND5	0.00168418	0.294081	0.281	0.146	1	POST	ZFAND5
GZMB	0.00174229	0.28595	0.674	0.483	1	POST	GZMB
ATP6V0E1	0.00177379	0.292361	0.781	0.748	1	POST	ATP6V0E1
CDC42EP3	0.00183717	0.25218	0.242	0.113	1	POST	CDC42EP3
PAXX	0.00198163	0.329689	0.635	0.49	1	POST	PAXX
H2AFY	0.00201662	0.335436	0.607	0.503	1	POST	H2AFY
IFRD1	0.00213481	0.292503	0.433	0.278	1	POST	IFRD1
ARF6	0.00226917	0.297369	0.528	0.404	1	POST	ARF6
MBP	0.00231651	0.313196	0.343	0.205	1	POST	MBP
ARPC5L	0.00262913	0.279653	0.506	0.358	1	POST	ARPC5L
GYPC	0.00269038	0.252981	0.601	0.444	1	POST	GYPC
ARL6IP4	0.00288947	0.29655	0.624	0.51	1	POST	ARL6IP4
ATP6V0C	0.00291704	0.307055	0.416	0.272	1	POST	ATP6V0C
TFDP2	0.0033136	0.364154	0.298	0.179	1	POST	TFDP2
MATK	0.00333326	0.472109	0.298	0.172	1	POST	MATK
TUBB4B	0.00336166	0.251489	0.753	0.623	1	POST	TUBB4B
COX5A	0.00401911	0.368	0.528	0.391	1	POST	COX5A
GMCL1	0.00407388	0.25473	0.287	0.166	1	POST	GMCL1
MAP3K8	0.0043661	0.34905	0.337	0.219	1	POST	MAP3K8
TYROBP	0.00443059	0.277173	0.635	0.483	1	POST	TYROBP
ARF5	0.00458417	0.273392	0.478	0.358	1	POST	ARF5
IL2RB	0.00460157	0.463958	0.433	0.338	1	POST	IL2RB
EIF5	0.004747	0.262073	0.663	0.596	1	POST	EIF5
TXNIP	0.0057314	0.257673	0.882	0.834	1	POST	TXNIP
LAIR1	0.00613201	0.397555	0.32	0.212	1	POST	LAIR1
PRDM2	0.00631563	0.274317	0.236	0.126	1	POST	PRDM2
CD47	0.00671298	0.258007	0.376	0.252	1	POST	CD47
LINC00623	0.00693745	0.271462	0.258	0.146	1	POST	LINC00623
GTF3A	0.00744964	0.29681	0.399	0.305	1	POST	GTF3A
DCXR	0.00749349	0.341028	0.517	0.437	1	POST	DCXR
EIF3F	0.00875289	0.267202	0.708	0.662	1	POST	EIF3F
CITED2	0.00883697	0.277353	0.399	0.298	1	POST	CITED2
ANP32B	0.00895638	0.299914	0.663	0.596	1	POST	ANP32B
UQCRFS1	0.00938183	0.291829	0.331	0.225	1	POST	UQCRFS1
POLR2A	0.00987699	0.282035	0.567	0.503	1	POST	POLR2A
FKBP5	0.0100737	0.292977	0.337	0.238	1	POST	FKBP5
UBE2F	0.0101705	0.303408	0.253	0.152	1	POST	UBE2F
PRSS23	0.0111333	0.280068	0.225	0.119	1	POST	PRSS23
SQSTM1	0.0114579	0.382281	0.376	0.278	1	POST	SQSTM1
FUS	0.0116015	0.307607	0.775	0.748	1	POST	FUS
CTSW	0.0128614	0.295388	0.708	0.629	1	POST	CTSW
ADRB2	0.0130799	0.27412	0.219	0.119	1	POST	ADRB2
TIMP1	0.0164682	0.309093	0.298	0.199	1	POST	TIMP1
LAMTOR1	0.0166361	0.273305	0.567	0.497	1	POST	LAMTOR1
GRB2	0.0168	0.252384	0.309	0.219	1	POST	GRB2
KDM2A	0.0170128	0.25005	0.337	0.238	1	POST	KDM2A
MKRN1	0.0179454	0.256823	0.275	0.179	1	POST	MKRN1
SPON2	0.0192524	0.346269	0.522	0.424	1	POST	SPON2
XCL2	0.0193616	0.41393	0.236	0.139	1	POST	XCL2
BIN2	0.0215588	0.27013	0.736	0.702	1	POST	BIN2
NAXE	0.022002	0.286617	0.264	0.172	1	POST	NAXE
GLIPR2	0.0228263	0.298078	0.511	0.424	1	POST	GLIPR2
PLAC8	0.0239537	0.286649	0.506	0.397	1	POST	PLAC8
AGK	0.0256598	0.250279	0.315	0.219	1	POST	AGK
RALY	0.0267884	0.264226	0.657	0.603	1	POST	RALY
CLIC3	0.0271472	0.250802	0.281	0.179	1	POST	CLIC3
C1orf162	0.0276878	0.268978	0.298	0.199	1	POST	C1orf162
RUNX3	0.0284492	0.262084	0.483	0.371	1	POST	RUNX3
UPP1	0.0305268	0.288553	0.309	0.212	1	POST	UPP1
DNAJC3	0.0313988	0.272784	0.281	0.185	1	POST	DNAJC3
SYNGR2	0.0324573	0.25264	0.32	0.238	1	POST	SYNGR2
AC007952.4	0.0365207	0.318995	0.27	0.185	1	POST	AC007952.4
HNRNPAB	0.0366652	0.340159	0.348	0.278	1	POST	HNRNPAB
RBM17	0.0383911	0.253757	0.326	0.252	1	POST	RBM17
PMAIP1	0.0408215	0.259437	0.331	0.252	1	POST	PMAIP1
UNG	0.0419895	0.283091	0.382	0.305	1	POST	UNG
PXN	0.0458647	0.286262	0.376	0.311	1	POST	PXN
IFNG	0.0474162	0.257642	0.247	0.166	1	POST	IFNG
