# Supplementary material for: Effects of poor sleep on the immune cell landscape as assessed by single-cell analysis
Source: Commun Biol. 2021 Nov 25;4:1325. doi: 10.1038/s42003-021-02859-8 (PMC8617259; doi:10.1038/s42003-021-02859-8)
Supplement: Supplementary file 5 — Supplementary Data 3 [file 42003_2021_2859_MOESM5_ESM.xlsx]

## Sheet: Supplementary Data 3A
Supplementary Data 3A. DEGs in NK1 between postSU and preSU groups.
	p_val	avg_logFC	pct.1	pct.2	p_val_adj	cluster	gene
MT1X	6.98e-08	0.58298	0.267	0.088	0.00234046	PRE	MT1X
CCS	4.51e-05	0.303727	0.217	0.082	1	PRE	CCS
TALDO1	5.74e-05	0.37592	0.333	0.177	1	PRE	TALDO1
MT-ND4L	8.12e-05	0.2582	0.994	0.966	1	PRE	MT-ND4L
OSTF1	0.000117456	0.2864	0.694	0.548	1	PRE	OSTF1
ABT1	0.000133222	0.379626	0.267	0.129	1	PRE	ABT1
S1PR1	0.000211939	0.351588	0.25	0.119	1	PRE	S1PR1
RPN2	0.00038375	0.35178	0.361	0.221	1	PRE	RPN2
TTC14	0.000477691	0.281592	0.261	0.129	1	PRE	TTC14
BUB3	0.000524761	0.274543	0.428	0.282	1	PRE	BUB3
AOAH	0.000573852	0.363793	0.439	0.299	1	PRE	AOAH
RHOG	0.00074244	0.337615	0.417	0.279	1	PRE	RHOG
ISCA1	0.000818974	0.272287	0.222	0.109	1	PRE	ISCA1
VAMP8	0.000848122	0.276999	0.589	0.439	1	PRE	VAMP8
PTPRC	0.000865543	0.274986	0.861	0.786	1	PRE	PTPRC
CAPG	0.00094934	0.31939	0.272	0.15	1	PRE	CAPG
CCDC59	0.00105889	0.256502	0.283	0.153	1	PRE	CCDC59
HSD17B11	0.00109016	0.370567	0.367	0.245	1	PRE	HSD17B11
CD300A	0.00109265	0.29862	0.578	0.422	1	PRE	CD300A
SELL	0.0012794	0.287478	0.761	0.653	1	PRE	SELL
CLSTN3	0.00130008	0.311564	0.206	0.102	1	PRE	CLSTN3
NDUFA11	0.00159281	0.280949	0.483	0.357	1	PRE	NDUFA11
MRPL47	0.00201965	0.277143	0.211	0.109	1	PRE	MRPL47
NOC2L	0.00266775	0.302287	0.206	0.105	1	PRE	NOC2L
ZNF207	0.00286258	0.343537	0.356	0.231	1	PRE	ZNF207
SPTBN1	0.00295727	0.329117	0.261	0.16	1	PRE	SPTBN1
CLNS1A	0.0031786	0.258678	0.294	0.177	1	PRE	CLNS1A
DDX6	0.00366421	0.284137	0.444	0.32	1	PRE	DDX6
PRPF40A	0.00398534	0.264819	0.339	0.214	1	PRE	PRPF40A
SAT2	0.00606664	0.27131	0.217	0.122	1	PRE	SAT2
NCR1	0.00673184	0.256561	0.367	0.259	1	PRE	NCR1
SRP19	0.00676762	0.261397	0.244	0.146	1	PRE	SRP19
STRAP	0.00685396	0.264712	0.378	0.265	1	PRE	STRAP
NDUFA3	0.00730976	0.251935	0.322	0.221	1	PRE	NDUFA3
ATP8B4	0.00732699	0.300049	0.25	0.153	1	PRE	ATP8B4
DNAJB6	0.00778348	0.326124	0.433	0.32	1	PRE	DNAJB6
GHITM	0.00812505	0.257737	0.456	0.357	1	PRE	GHITM
PTPN6	0.00846667	0.282163	0.394	0.279	1	PRE	PTPN6
ITGB7	0.0090643	0.285149	0.267	0.17	1	PRE	ITGB7
EIF6	0.00914231	0.288848	0.3	0.197	1	PRE	EIF6
CWC15	0.0118412	0.251151	0.233	0.143	1	PRE	CWC15
SS18L2	0.0123513	0.252572	0.289	0.197	1	PRE	SS18L2
CRBN	0.0137707	0.253398	0.3	0.207	1	PRE	CRBN
PWP1	0.0148258	0.257794	0.217	0.136	1	PRE	PWP1
MT2A	0.0172058	0.399288	0.4	0.303	1	PRE	MT2A
DNTTIP2	0.0180036	0.294926	0.267	0.18	1	PRE	DNTTIP2
SMARCE1	0.0181949	0.278868	0.233	0.153	1	PRE	SMARCE1
IL18R1	0.0183968	0.28876	0.233	0.153	1	PRE	IL18R1
DYNLT1	0.0201253	0.260837	0.283	0.201	1	PRE	DYNLT1
TMC6	0.021962	0.251202	0.322	0.238	1	PRE	TMC6
ANKRD12	0.022666	0.270797	0.333	0.235	1	PRE	ANKRD12
ZRANB2	0.0330959	0.266362	0.267	0.194	1	PRE	ZRANB2
GADD45B	8.34e-36	0.997649	0.963	0.806	2.8e-31	POST	GADD45B
JUN	9.02e-30	1.18049	0.952	0.772	3.03e-25	POST	JUN
FOS	3.92e-21	0.975339	0.932	0.772	1.32e-16	POST	FOS
IER2	8.17e-21	0.677259	0.986	0.894	2.74e-16	POST	IER2
ID2	8.8e-19	0.655847	0.946	0.756	2.95e-14	POST	ID2
JUNB	2.8e-18	0.841068	0.891	0.65	9.37e-14	POST	JUNB
ZFP36L2	6.55e-18	1.07289	0.85	0.706	2.2e-13	POST	ZFP36L2
BRD2	1.24e-16	0.726769	0.813	0.594	4.16e-12	POST	BRD2
CALM1	6.92e-15	0.482668	0.959	0.794	2.32e-10	POST	CALM1
PFN1	1.87e-14	1.0336	0.786	0.611	6.28e-10	POST	PFN1
PPP1R15A	2.31e-14	0.734579	0.772	0.494	7.75e-10	POST	PPP1R15A
NFKBIA	1.24e-13	1.15179	0.646	0.411	4.15e-09	POST	NFKBIA
RPS2	1.65e-13	1.13616	0.782	0.633	5.52e-09	POST	RPS2
TUBB4B	1.57e-12	0.839932	0.588	0.3	5.28e-08	POST	TUBB4B
DUSP1	2.12e-11	0.447718	0.969	0.867	7.12e-07	POST	DUSP1
FTH1	4.41e-11	0.743469	0.762	0.606	1.48e-06	POST	FTH1
SRSF7	9.2e-11	0.54317	0.837	0.644	3.08e-06	POST	SRSF7
FOSB	1.28e-10	0.723244	0.52	0.25	4.28e-06	POST	FOSB
LBH	5.57e-10	0.709833	0.456	0.189	1.87e-05	POST	LBH
DUSP2	2.5e-09	0.883388	0.537	0.294	8.39e-05	POST	DUSP2
TSC22D3	2.56e-09	0.511176	0.905	0.733	8.58e-05	POST	TSC22D3
CCDC85B	4.78e-09	0.7083	0.224	0.028	0.0001604	POST	CCDC85B
TLE4	1.27e-08	0.589331	0.35	0.122	0.000424997	POST	TLE4
H2AFX	1.49e-08	0.662732	0.34	0.111	0.000498999	POST	H2AFX
BTG1	2.27e-08	0.331864	0.976	0.928	0.00076228	POST	BTG1
KLF6	3.68e-08	0.574521	0.721	0.533	0.00123583	POST	KLF6
ZFP36	1.48e-07	0.44355	0.874	0.722	0.00497651	POST	ZFP36
ITM2B	4.06e-07	0.707257	0.449	0.244	0.0136087	POST	ITM2B
EIF3F	5.41e-07	0.43184	0.565	0.339	0.0181512	POST	EIF3F
IER3	5.64e-07	0.595194	0.238	0.061	0.0189264	POST	IER3
CITED2	5.83e-07	0.587018	0.463	0.256	0.0195447	POST	CITED2
ACTB	1.4e-06	0.311312	1	1	0.0469288	POST	ACTB
RHOB	1.5e-06	0.578448	0.211	0.05	0.050458	POST	RHOB
MBP	1.76e-06	0.530766	0.34	0.15	0.0590416	POST	MBP
FUS	2.32e-06	0.397197	0.633	0.456	0.0777065	POST	FUS
DNAJB1	3.72e-06	0.520968	0.452	0.256	0.12468	POST	DNAJB1
KLF2	4.82e-06	0.559355	0.395	0.211	0.161589	POST	KLF2
MAP1LC3B	5.67e-06	0.575005	0.279	0.111	0.190278	POST	MAP1LC3B
ATP6V0C	5.92e-06	0.467071	0.323	0.139	0.198665	POST	ATP6V0C
PIK3IP1	1.66e-05	0.446608	0.306	0.133	0.556704	POST	PIK3IP1
DDIT3	1.74e-05	0.52519	0.381	0.217	0.582626	POST	DDIT3
SNHG12	1.85e-05	0.51347	0.282	0.128	0.619849	POST	SNHG12
CKS2	2.38e-05	0.478366	0.224	0.078	0.798177	POST	CKS2
IFRD1	2.79e-05	0.464528	0.493	0.328	0.936447	POST	IFRD1
ACTG1	3.5e-05	0.302836	0.976	0.906	1	POST	ACTG1
HSP90AB1	3.72e-05	0.34359	0.803	0.722	1	POST	HSP90AB1
IER5	0.000154923	0.395712	0.289	0.139	1	POST	IER5
IL10RA	0.000254489	0.466137	0.35	0.206	1	POST	IL10RA
JUND	0.000267709	0.399994	0.265	0.133	1	POST	JUND
MCL1	0.000274715	0.39558	0.486	0.333	1	POST	MCL1
PCBP2	0.000287463	0.415928	0.592	0.506	1	POST	PCBP2
ARF5	0.000347206	0.41627	0.32	0.183	1	POST	ARF5
MATK	0.000392492	0.44127	0.395	0.267	1	POST	MATK
TRIR	0.000444714	0.387514	0.388	0.25	1	POST	TRIR
CD69	0.000445449	0.3303	0.782	0.689	1	POST	CD69
SERP1	0.000459253	0.46671	0.299	0.167	1	POST	SERP1
COX5A	0.000484844	0.357399	0.245	0.117	1	POST	COX5A
SLC9A3R1	0.00052555	0.323919	0.466	0.3	1	POST	SLC9A3R1
EIF5	0.0005774	0.316647	0.537	0.372	1	POST	EIF5
ZC3H12A	0.000597893	0.333605	0.279	0.144	1	POST	ZC3H12A
GUK1	0.000884021	0.384139	0.374	0.25	1	POST	GUK1
XBP1	0.000934994	0.356208	0.224	0.111	1	POST	XBP1
EIF5A	0.000979525	0.347614	0.412	0.272	1	POST	EIF5A
EOMES	0.00104828	0.345988	0.214	0.1	1	POST	EOMES
WSB1	0.00134581	0.299259	0.571	0.45	1	POST	WSB1
DIP2A	0.00142626	0.324791	0.204	0.094	1	POST	DIP2A
CALR	0.00147922	0.291245	0.65	0.539	1	POST	CALR
NFKBIZ	0.00163315	0.422798	0.279	0.167	1	POST	NFKBIZ
C12orf57	0.00199032	0.277776	0.646	0.561	1	POST	C12orf57
SERTAD1	0.00222368	0.254445	0.52	0.372	1	POST	SERTAD1
RAB29	0.00229876	0.326683	0.378	0.25	1	POST	RAB29
LYAR	0.00245465	0.375466	0.35	0.233	1	POST	LYAR
AMD1	0.00268221	0.298711	0.269	0.156	1	POST	AMD1
GTF3A	0.00281398	0.318495	0.269	0.156	1	POST	GTF3A
SRRM2	0.00306062	0.27622	0.378	0.256	1	POST	SRRM2
Z93241.1	0.00306312	0.392232	0.221	0.117	1	POST	Z93241.1
IKZF1	0.00362415	0.25457	0.272	0.156	1	POST	IKZF1
SMAP2	0.00383938	0.28794	0.252	0.139	1	POST	SMAP2
CD47	0.00385787	0.324906	0.235	0.133	1	POST	CD47
TUBA4A	0.00390612	0.354172	0.388	0.278	1	POST	TUBA4A
ZFAND5	0.00400531	0.334495	0.218	0.117	1	POST	ZFAND5
TUBA1B	0.00454761	0.292776	0.517	0.4	1	POST	TUBA1B
VIM	0.00474657	0.302362	0.449	0.328	1	POST	VIM
AC016831.7	0.00591901	0.349623	0.259	0.156	1	POST	AC016831.7
SAT1	0.00632884	0.255007	0.595	0.478	1	POST	SAT1
DYNLL1	0.00635999	0.275413	0.497	0.372	1	POST	DYNLL1
SNX3	0.00644478	0.263569	0.204	0.111	1	POST	SNX3
CCDC69	0.00826328	0.272293	0.252	0.156	1	POST	CCDC69
SMAP1	0.00827948	0.298718	0.201	0.111	1	POST	SMAP1
ILF3-DT	0.00856762	0.284983	0.255	0.156	1	POST	ILF3-DT
JTB	0.00922872	0.260523	0.255	0.156	1	POST	JTB
HMGN1	0.00933088	0.331414	0.289	0.194	1	POST	HMGN1
RGS2	0.0109477	0.374059	0.218	0.133	1	POST	RGS2
RPS6KB2	0.0111362	0.305647	0.201	0.117	1	POST	RPS6KB2
CYCS	0.0114885	0.253576	0.517	0.411	1	POST	CYCS
PDCD6	0.0115648	0.277215	0.316	0.228	1	POST	PDCD6
FLOT1	0.0116831	0.289385	0.238	0.15	1	POST	FLOT1
FCGR3A	0.0120634	0.347073	0.367	0.267	1	POST	FCGR3A
MAT2A	0.0132029	0.25098	0.293	0.194	1	POST	MAT2A
WASF2	0.0134553	0.282197	0.293	0.194	1	POST	WASF2
SPON2	0.0141622	0.27248	0.391	0.289	1	POST	SPON2
RASSF5	0.0149925	0.255805	0.224	0.144	1	POST	RASSF5
PDIA3	0.0151267	0.296933	0.378	0.294	1	POST	PDIA3
RPS19BP1	0.0159521	0.259898	0.279	0.189	1	POST	RPS19BP1
KHDRBS1	0.0193777	0.268225	0.248	0.167	1	POST	KHDRBS1
CALM3	0.020114	0.331354	0.293	0.217	1	POST	CALM3
CDK2AP2	0.0216533	0.260326	0.35	0.261	1	POST	CDK2AP2
RCSD1	0.0241855	0.286075	0.221	0.144	1	POST	RCSD1
TUBA1A	0.0252443	0.283781	0.497	0.428	1	POST	TUBA1A
AC020916.1	0.0268305	0.278534	0.228	0.15	1	POST	AC020916.1
AC007952.4	0.0279223	0.282993	0.265	0.183	1	POST	AC007952.4
SSH2	0.0284031	0.2584	0.204	0.128	1	POST	SSH2
POLR2A	0.0284181	0.315085	0.344	0.267	1	POST	POLR2A
YBX1	0.0293331	0.270513	0.435	0.361	1	POST	YBX1
DEK	0.0398705	0.250275	0.235	0.161	1	POST	DEK
ZEB2	0.040192	0.282113	0.269	0.194	1	POST	ZEB2

## Sheet: Supplementary Data 3B
Supplementary Data 3B. DEGs in NK2 between postSU and preSU groups.
	p_val	avg_logFC	pct.1	pct.2	p_val_adj	cluster	gene
MT2A	9.28e-134	1.06916	0.54	0.313	3.11e-129	PRE	MT2A
MT1X	5.85e-128	1.00132	0.32	0.104	1.96e-123	PRE	MT1X
MT1E	6.2e-53	0.502225	0.081	0.008	2.08e-48	PRE	MT1E
CXCR4	3.74e-38	0.403503	0.611	0.518	1.25e-33	PRE	CXCR4
MT-ND4L	8.59e-73	0.360178	0.959	0.942	2.88e-68	PRE	MT-ND4L
AOAH	3.83e-16	0.267989	0.412	0.346	1.28e-11	PRE	AOAH
DYNLT1	3.33e-18	0.264351	0.296	0.218	1.12e-13	PRE	DYNLT1
MT1F	1.35e-22	0.260031	0.102	0.043	4.53e-18	PRE	MT1F
MT-ND3	1.34e-73	0.257053	0.977	0.968	4.51e-69	PRE	MT-ND3
PFN1	0	1.28633	0.814	0.562	0	POST	PFN1
RPS2	0	1.24347	0.729	0.401	0	POST	RPS2
JUN	0	1.21108	0.823	0.439	0	POST	JUN
ZFP36L2	3.21e-266	1.04884	0.72	0.388	1.08e-261	POST	ZFP36L2
FOS	2.98e-205	0.958712	0.787	0.497	9.98e-201	POST	FOS
NFKBIA	1.01e-122	0.916451	0.393	0.156	3.39e-118	POST	NFKBIA
JUNB	6.51e-194	0.887543	0.735	0.469	2.18e-189	POST	JUNB
TUBB4B	3.37e-197	0.863211	0.565	0.233	1.13e-192	POST	TUBB4B
GADD45B	2.18e-297	0.85124	0.862	0.563	7.33e-293	POST	GADD45B
CCDC85B	2.62e-168	0.785009	0.238	0.014	8.8e-164	POST	CCDC85B
ITM2B	5.31e-115	0.696946	0.487	0.244	1.78e-110	POST	ITM2B
IER2	3.1e-194	0.627107	0.917	0.754	1.04e-189	POST	IER2
BRD2	2.63e-142	0.609863	0.703	0.439	8.84e-138	POST	BRD2
FTH1	7.13e-122	0.601678	0.743	0.567	2.39e-117	POST	FTH1
H2AFX	7.87e-98	0.583137	0.269	0.077	2.64e-93	POST	H2AFX
PPP1R15A	2.66e-96	0.553059	0.536	0.294	8.92e-92	POST	PPP1R15A
PDIA3	3.1e-77	0.526575	0.452	0.246	1.04e-72	POST	PDIA3
GUK1	2.8e-74	0.520363	0.407	0.215	9.4e-70	POST	GUK1
KLF6	3.42e-105	0.512673	0.692	0.451	1.15e-100	POST	KLF6
MAP1LC3B	6.51e-74	0.508651	0.311	0.129	2.18e-69	POST	MAP1LC3B
PRELID1	8.36e-84	0.506139	0.163	0.026	2.8e-79	POST	PRELID1
COX5A	1.09e-84	0.502496	0.25	0.075	3.67e-80	POST	COX5A
ANP32B	1.08e-75	0.497664	0.245	0.081	3.62e-71	POST	ANP32B
HMGN1	6.38e-69	0.485186	0.29	0.119	2.14e-64	POST	HMGN1
ID2	1.31e-114	0.482706	0.816	0.629	4.39e-110	POST	ID2
IFRD1	1.35e-62	0.480564	0.301	0.136	4.51e-58	POST	IFRD1
DUSP2	6.35e-42	0.473719	0.306	0.17	2.13e-37	POST	DUSP2
ATP6V0C	2.68e-67	0.464683	0.288	0.119	8.98e-63	POST	ATP6V0C
MATK	3.56e-65	0.461728	0.346	0.167	1.19e-60	POST	MATK
ACTB	4.38e-241	0.458878	1	0.997	1.47e-236	POST	ACTB
TRIR	2.46e-72	0.45859	0.381	0.185	8.25e-68	POST	TRIR
SERTAD1	3.12e-75	0.455381	0.556	0.342	1.04e-70	POST	SERTAD1
VIM	5.46e-63	0.449211	0.462	0.273	1.83e-58	POST	VIM
IFNG	1.67e-36	0.443969	0.161	0.065	5.62e-32	POST	IFNG
SERP1	1.07e-58	0.441165	0.287	0.128	3.58e-54	POST	SERP1
KLF2	4e-55	0.441072	0.385	0.216	1.34e-50	POST	KLF2
UQCRFS1	2.07e-65	0.438397	0.18	0.049	6.94e-61	POST	UQCRFS1
DUSP1	1.34e-76	0.434277	0.8	0.639	4.5e-72	POST	DUSP1
GTF3A	3.06e-60	0.433917	0.257	0.104	1.03e-55	POST	GTF3A
ARL6IP4	1.18e-59	0.432828	0.361	0.186	3.94e-55	POST	ARL6IP4
CALM1	2.97e-175	0.431289	0.955	0.785	9.96e-171	POST	CALM1
FOSB	6.62e-46	0.426226	0.228	0.103	2.22e-41	POST	FOSB
MBP	9.45e-54	0.42171	0.306	0.149	3.17e-49	POST	MBP
PCBP2	2.26e-57	0.416301	0.544	0.368	7.56e-53	POST	PCBP2
CD47	1.48e-47	0.411088	0.264	0.125	4.97e-43	POST	CD47
CKS2	1.14e-57	0.409214	0.159	0.043	3.82e-53	POST	CKS2
ANXA11	1e-54	0.405306	0.223	0.086	3.37e-50	POST	ANXA11
MARCKSL1	1.53e-60	0.40487	0.112	0.015	5.13e-56	POST	MARCKSL1
XBP1	6.69e-46	0.400716	0.25	0.118	2.24e-41	POST	XBP1
TMEM160	8.18e-71	0.395616	0.119	0.012	2.74e-66	POST	TMEM160
NT5C	1.61e-59	0.392734	0.132	0.026	5.4e-55	POST	NT5C
ARF5	1.65e-48	0.388169	0.295	0.148	5.55e-44	POST	ARF5
P4HB	6.06e-50	0.385138	0.281	0.135	2.03e-45	POST	P4HB
EIF5A	3.31e-48	0.382719	0.37	0.209	1.11e-43	POST	EIF5A
TLE4	8.47e-43	0.376865	0.257	0.126	2.84e-38	POST	TLE4
JTB	2.23e-51	0.376029	0.304	0.148	7.47e-47	POST	JTB
RAB5IF	7.08e-43	0.375163	0.162	0.058	2.37e-38	POST	RAB5IF
SLC9A3R1	1.99e-58	0.373425	0.541	0.346	6.69e-54	POST	SLC9A3R1
ARPC5L	8.94e-48	0.371509	0.298	0.15	3e-43	POST	ARPC5L
CCL3	6.76e-18	0.367985	0.229	0.152	2.27e-13	POST	CCL3
CCL4	1.52e-14	0.367766	0.799	0.757	5.1e-10	POST	CCL4
PGLS	4.35e-49	0.366447	0.154	0.047	1.46e-44	POST	PGLS
SRSF7	4.42e-55	0.356141	0.712	0.544	1.48e-50	POST	SRSF7
PYURF	3.68e-45	0.354406	0.22	0.095	1.24e-40	POST	PYURF
DDIT3	5.15e-39	0.352266	0.26	0.134	1.73e-34	POST	DDIT3
IGFBP7	5.43e-40	0.349374	0.169	0.066	1.82e-35	POST	IGFBP7
ACTG1	2.97e-115	0.349158	0.971	0.905	9.95e-111	POST	ACTG1
IER5	1.87e-35	0.346359	0.165	0.07	6.28e-31	POST	IER5
MYLIP	7.12e-40	0.345988	0.212	0.096	2.39e-35	POST	MYLIP
ZFAND5	2.24e-40	0.340417	0.161	0.06	7.51e-36	POST	ZFAND5
TBX21	1.04e-39	0.336787	0.233	0.111	3.48e-35	POST	TBX21
PRSS23	5.07e-41	0.3347	0.331	0.185	1.7e-36	POST	PRSS23
DPP7	2.35e-41	0.331339	0.176	0.069	7.88e-37	POST	DPP7
CCND3	3.43e-48	0.319877	0.669	0.508	1.15e-43	POST	CCND3
GADD45GIP1	1.2e-54	0.317677	0.096	0.011	4.01e-50	POST	GADD45GIP1
MYDGF	2.5e-36	0.317024	0.173	0.073	8.4e-32	POST	MYDGF
TSC22D3	2.66e-70	0.316318	0.822	0.63	8.93e-66	POST	TSC22D3
TPM4	1.16e-32	0.310899	0.165	0.072	3.9e-28	POST	TPM4
DYNLL1	8.77e-39	0.310313	0.483	0.322	2.94e-34	POST	DYNLL1
GRB2	3.03e-37	0.31019	0.156	0.059	1.01e-32	POST	GRB2
CITED2	2.34e-27	0.304263	0.301	0.188	7.84e-23	POST	CITED2
VCP	5.16e-33	0.304156	0.345	0.209	1.73e-28	POST	VCP
SRSF2	2.38e-39	0.303091	0.604	0.45	7.98e-35	POST	SRSF2
PTGER2	3.76e-34	0.302396	0.17	0.073	1.26e-29	POST	PTGER2
SDF2L1	3.32e-32	0.298194	0.151	0.062	1.11e-27	POST	SDF2L1
RANBP1	3.06e-38	0.297679	0.121	0.037	1.03e-33	POST	RANBP1
SPON2	1.7e-56	0.295534	0.859	0.735	5.71e-52	POST	SPON2
FAAP20	5.13e-37	0.295175	0.132	0.044	1.72e-32	POST	FAAP20
ABHD5	1.02e-33	0.293738	0.134	0.05	3.41e-29	POST	ABHD5
THUMPD3-AS1	8.37e-30	0.293444	0.249	0.138	2.81e-25	POST	THUMPD3-AS1
PITHD1	2.23e-43	0.293437	0.096	0.018	7.49e-39	POST	PITHD1
IDH2	1.89e-35	0.290664	0.154	0.06	6.34e-31	POST	IDH2
EIF3F	3.26e-38	0.287164	0.489	0.332	1.09e-33	POST	EIF3F
MRPS34	2.77e-33	0.286576	0.139	0.053	9.28e-29	POST	MRPS34
PAXX	6.22e-32	0.286069	0.49	0.347	2.09e-27	POST	PAXX
RHOB	1.18e-37	0.285575	0.088	0.018	3.96e-33	POST	RHOB
FUS	9.34e-35	0.285053	0.578	0.427	3.13e-30	POST	FUS
NCOR1	3.56e-31	0.284669	0.243	0.131	1.2e-26	POST	NCOR1
PPP3CC	1.55e-30	0.281546	0.153	0.066	5.21e-26	POST	PPP3CC
RASSF1	7.28e-31	0.280537	0.292	0.169	2.44e-26	POST	RASSF1
MRPL41	2.86e-35	0.280257	0.114	0.035	9.61e-31	POST	MRPL41
EIF4A3	9.87e-41	0.280229	0.094	0.019	3.31e-36	POST	EIF4A3
WSB1	6.09e-29	0.279997	0.444	0.312	2.04e-24	POST	WSB1
MAF1	1.71e-29	0.279265	0.16	0.073	5.73e-25	POST	MAF1
AC044849.1	5.84e-34	0.279121	0.115	0.037	1.96e-29	POST	AC044849.1
PPM1G	3.73e-34	0.275974	0.128	0.044	1.25e-29	POST	PPM1G
PYCARD	1.13e-26	0.275884	0.226	0.127	3.8e-22	POST	PYCARD
ADRB2	1.12e-25	0.274517	0.216	0.121	3.76e-21	POST	ADRB2
VASP	2.2e-26	0.273893	0.29	0.179	7.39e-22	POST	VASP
ABHD17A	2.04e-25	0.272748	0.19	0.1	6.84e-21	POST	ABHD17A
EIF5	9.97e-31	0.272546	0.432	0.293	3.34e-26	POST	EIF5
TUBA4A	1e-25	0.272282	0.275	0.17	3.36e-21	POST	TUBA4A
MIB2	1.99e-31	0.269916	0.107	0.035	6.67e-27	POST	MIB2
SNX3	4.95e-25	0.269575	0.206	0.114	1.66e-20	POST	SNX3
AC116366.3	7.88e-32	0.267601	0.12	0.043	2.64e-27	POST	AC116366.3
DNAJB1	8.14e-28	0.267202	0.444	0.311	2.73e-23	POST	DNAJB1
SNHG7	5.37e-36	0.265885	0.086	0.018	1.8e-31	POST	SNHG7
TOB1	2.93e-27	0.262974	0.142	0.063	9.84e-23	POST	TOB1
PNRC1	1.5e-41	0.262684	0.774	0.648	5.02e-37	POST	PNRC1
AC007952.4	3.61e-22	0.259936	0.144	0.072	1.21e-17	POST	AC007952.4
GYPC	5.67e-29	0.259464	0.368	0.239	1.9e-24	POST	GYPC
TUBA1A	3.54e-24	0.258862	0.401	0.279	1.19e-19	POST	TUBA1A
SNHG12	6.81e-25	0.258234	0.14	0.065	2.28e-20	POST	SNHG12
RBM17	7.04e-25	0.257603	0.126	0.055	2.36e-20	POST	RBM17
PDCD6	3.09e-26	0.255033	0.263	0.158	1.04e-21	POST	PDCD6
HIST3H2A	1.85e-19	0.254375	0.164	0.093	6.21e-15	POST	HIST3H2A
FLOT1	6.45e-23	0.25406	0.157	0.081	2.16e-18	POST	FLOT1
UCP2	1.14e-33	0.253245	0.683	0.551	3.82e-29	POST	UCP2
REX1BD	1.74e-26	0.253189	0.345	0.225	5.85e-22	POST	REX1BD
CDC42EP3	9.55e-25	0.252867	0.137	0.062	3.2e-20	POST	CDC42EP3

## Sheet: Supplementary Data 3C
Supplementary Data 3C. DEGs in NK3 between postSU and preSU groups.
	p_val	avg_logFC	pct.1	pct.2	p_val_adj	cluster	gene
MT2A	4.46e-92	0.710029	0.544	0.399	1.5e-87	PRE	MT2A
MT1X	1.3e-81	0.684119	0.291	0.154	4.35e-77	PRE	MT1X
MT1E	8.68e-71	0.537408	0.138	0.042	2.91e-66	PRE	MT1E
GZMB	2.13e-115	0.321223	0.92	0.87	7.14e-111	PRE	GZMB
SH2D2A	6.44e-32	0.286479	0.294	0.208	2.16e-27	PRE	SH2D2A
MT-ND4L	5.47e-78	0.274199	0.966	0.956	1.83e-73	PRE	MT-ND4L
ZFP36L2	0	1.32997	0.763	0.364	0	POST	ZFP36L2
PFN1	0	1.29381	0.854	0.633	0	POST	PFN1
NFKBIA	0	1.29334	0.513	0.156	0	POST	NFKBIA
RPS2	0	1.2632	0.809	0.497	0	POST	RPS2
JUN	0	1.16707	0.889	0.564	0	POST	JUN
JUNB	0	1.13438	0.788	0.459	0	POST	JUNB
FOS	0	1.09386	0.791	0.506	0	POST	FOS
CCDC85B	0	0.977045	0.291	0.015	0	POST	CCDC85B
ITM2B	0	0.915513	0.553	0.238	0	POST	ITM2B
ATP5F1D	6.13e-255	0.808117	0.221	0.011	2.05e-250	POST	ATP5F1D
PRELID1	6.43e-246	0.783976	0.262	0.035	2.16e-241	POST	PRELID1
GADD45B	0	0.780823	0.879	0.622	0	POST	GADD45B
TUBB4B	1.24e-264	0.7766	0.589	0.289	4.17e-260	POST	TUBB4B
FTH1	0	0.770545	0.8	0.587	0	POST	FTH1
DUSP2	4.44e-124	0.73261	0.361	0.174	1.49e-119	POST	DUSP2
PCBP2	3.08e-226	0.699167	0.603	0.329	1.03e-221	POST	PCBP2
MAP1LC3B	1.17e-178	0.659453	0.339	0.112	3.92e-174	POST	MAP1LC3B
IER2	0	0.656034	0.911	0.754	0	POST	IER2
IFNG	1.61e-110	0.649164	0.384	0.196	5.39e-106	POST	IFNG
GUK1	5.36e-168	0.617547	0.46	0.223	1.8e-163	POST	GUK1
MARCKSL1	7.25e-171	0.607121	0.167	0.014	2.43e-166	POST	MARCKSL1
HMGN1	6.55e-135	0.592549	0.303	0.114	2.2e-130	POST	HMGN1
DUSP1	1.96e-182	0.586419	0.814	0.637	6.56e-178	POST	DUSP1
PPP1R15A	4.3e-155	0.566375	0.58	0.343	1.44e-150	POST	PPP1R15A
KLF2	1.22e-132	0.563481	0.466	0.252	4.08e-128	POST	KLF2
BRD2	5.56e-196	0.562071	0.705	0.462	1.86e-191	POST	BRD2
H2AFX	2.52e-130	0.552472	0.282	0.1	8.45e-126	POST	H2AFX
KRT10	1.09e-134	0.538654	0.171	0.029	3.66e-130	POST	KRT10
COX5A	1.28e-123	0.513733	0.261	0.089	4.31e-119	POST	COX5A
ANP32B	2.06e-111	0.509464	0.248	0.089	6.91e-107	POST	ANP32B
MBP	3.16e-108	0.507989	0.349	0.168	1.06e-103	POST	MBP
RHOB	1.48e-109	0.503482	0.188	0.05	4.97e-105	POST	RHOB
FOSB	1.27e-93	0.495309	0.29	0.133	4.25e-89	POST	FOSB
KLF6	2.4e-173	0.494682	0.797	0.594	8.06e-169	POST	KLF6
RAB5IF	2.09e-108	0.493823	0.183	0.048	7.01e-104	POST	RAB5IF
PDIA3	1.28e-98	0.493293	0.413	0.233	4.29e-94	POST	PDIA3
SERP1	4.2e-100	0.490116	0.298	0.134	1.41e-95	POST	SERP1
ATP6V0C	3.41e-88	0.456135	0.282	0.129	1.14e-83	POST	ATP6V0C
UQCRFS1	9.44e-104	0.454434	0.184	0.051	3.17e-99	POST	UQCRFS1
GTF3A	1.25e-90	0.45358	0.274	0.121	4.19e-86	POST	GTF3A
ANXA11	1.07e-99	0.453398	0.238	0.089	3.6e-95	POST	ANXA11
XBP1	8.31e-87	0.451124	0.241	0.099	2.79e-82	POST	XBP1
SERTAD1	2e-114	0.450964	0.559	0.349	6.71e-110	POST	SERTAD1
TMEM160	1.08e-132	0.450323	0.134	0.012	3.62e-128	POST	TMEM160
MATK	8.46e-84	0.448836	0.301	0.149	2.84e-79	POST	MATK
CD47	7.26e-88	0.443994	0.254	0.108	2.44e-83	POST	CD47
PRSS23	1.88e-68	0.441805	0.363	0.218	6.29e-64	POST	PRSS23
ZFAND5	1.77e-88	0.427006	0.183	0.058	5.92e-84	POST	ZFAND5
IFRD1	2.24e-75	0.424412	0.312	0.164	7.5e-71	POST	IFRD1
VIM	7.39e-113	0.408292	0.71	0.523	2.48e-108	POST	VIM
P4HB	1.72e-76	0.404634	0.268	0.127	5.77e-72	POST	P4HB
GNB2	1.02e-85	0.398008	0.154	0.042	3.42e-81	POST	GNB2
SRSF7	9.16e-99	0.395781	0.703	0.544	3.07e-94	POST	SRSF7
ZFP36	1.13e-70	0.388105	0.667	0.53	3.8e-66	POST	ZFP36
AC020916.1	9.27e-58	0.387791	0.15	0.058	3.11e-53	POST	AC020916.1
CKS2	8.36e-81	0.382557	0.176	0.058	2.81e-76	POST	CKS2
RASSF1	4e-70	0.381966	0.317	0.169	1.34e-65	POST	RASSF1
MRPL41	1e-74	0.379816	0.152	0.047	3.35e-70	POST	MRPL41
PITHD1	6.24e-93	0.379668	0.119	0.019	2.09e-88	POST	PITHD1
YBX1	2.91e-66	0.379648	0.478	0.326	9.75e-62	POST	YBX1
JAK1	1.14e-56	0.373945	0.311	0.184	3.82e-52	POST	JAK1
NT5C	1.05e-85	0.373321	0.13	0.028	3.52e-81	POST	NT5C
ARL5A	3.64e-78	0.372231	0.148	0.042	1.22e-73	POST	ARL5A
PPP3CC	2.29e-66	0.37149	0.202	0.086	7.7e-62	POST	PPP3CC
BTG2	1.17e-45	0.370001	0.389	0.269	3.94e-41	POST	BTG2
DDIT3	1.98e-62	0.369837	0.256	0.13	6.64e-58	POST	DDIT3
IDH2	3.55e-67	0.368065	0.19	0.077	1.19e-62	POST	IDH2
EIF5A	3.5e-65	0.367415	0.381	0.232	1.17e-60	POST	EIF5A
GRB2	5.18e-74	0.366285	0.171	0.06	1.74e-69	POST	GRB2
PYURF	8.5e-62	0.364465	0.252	0.128	2.85e-57	POST	PYURF
PGLS	1.51e-72	0.363016	0.145	0.044	5.08e-68	POST	PGLS
DNAJC1	8.23e-71	0.362996	0.148	0.047	2.76e-66	POST	DNAJC1
EIF4A3	4.29e-84	0.360565	0.109	0.018	1.44e-79	POST	EIF4A3
PPM1G	3.95e-71	0.357787	0.138	0.041	1.33e-66	POST	PPM1G
SOCS1	4.31e-100	0.357413	0.088	0.003	1.44e-95	POST	SOCS1
IER3	7.16e-65	0.35545	0.111	0.028	2.4e-60	POST	IER3
CSRNP1	1.2e-72	0.352488	0.114	0.026	4.02e-68	POST	CSRNP1
PTGER2	1.17e-58	0.348383	0.177	0.074	3.92e-54	POST	PTGER2
RANBP1	7.52e-67	0.345579	0.148	0.049	2.52e-62	POST	RANBP1
RAC1	6.46e-54	0.345165	0.179	0.08	2.17e-49	POST	RAC1
TUBA4A	3.66e-57	0.344742	0.371	0.229	1.23e-52	POST	TUBA4A
TLE4	4.5e-56	0.344044	0.223	0.11	1.51e-51	POST	TLE4
ID2	1.75e-95	0.342244	0.785	0.637	5.88e-91	POST	ID2
MYLIP	1.86e-55	0.341235	0.217	0.106	6.25e-51	POST	MYLIP
WSB1	2.73e-59	0.340937	0.439	0.29	9.15e-55	POST	WSB1
CITED2	8.24e-52	0.339213	0.303	0.178	2.76e-47	POST	CITED2
FUS	1.17e-64	0.33679	0.569	0.417	3.93e-60	POST	FUS
AMD1	4.22e-49	0.335211	0.262	0.149	1.41e-44	POST	AMD1
CD69	4.23e-49	0.334109	0.595	0.478	1.42e-44	POST	CD69
SRSF2	4.44e-66	0.333499	0.605	0.449	1.49e-61	POST	SRSF2
NDUFAF8	1.56e-90	0.331348	0.087	0.006	5.23e-86	POST	NDUFAF8
PIM1	1.08e-57	0.330794	0.157	0.061	3.62e-53	POST	PIM1
FAAP20	1.45e-63	0.330664	0.13	0.04	4.88e-59	POST	FAAP20
AC044849.1	9.81e-62	0.330423	0.122	0.037	3.29e-57	POST	AC044849.1
BTG1	1.1e-104	0.329717	0.896	0.811	3.68e-100	POST	BTG1
NDFIP1	6.45e-57	0.329318	0.163	0.066	2.16e-52	POST	NDFIP1
LYZ	1.51e-54	0.328987	0.162	0.067	5.08e-50	POST	LYZ
MZT2B	3.92e-74	0.327691	0.105	0.02	1.32e-69	POST	MZT2B
GADD45GIP1	2.98e-78	0.324665	0.101	0.017	9.99e-74	POST	GADD45GIP1
ABHD5	1.18e-64	0.322459	0.142	0.046	3.95e-60	POST	ABHD5
ZYX	6.79e-51	0.319295	0.171	0.077	2.28e-46	POST	ZYX
RBM17	1.24e-56	0.319277	0.134	0.047	4.15e-52	POST	RBM17
NCOR1	3.64e-53	0.318152	0.232	0.119	1.22e-48	POST	NCOR1
TRIR	4.37e-52	0.316255	0.42	0.281	1.47e-47	POST	TRIR
SNHG7	9.89e-68	0.31524	0.098	0.02	3.32e-63	POST	SNHG7
METTL9	5.19e-67	0.314135	0.115	0.029	1.74e-62	POST	METTL9
IER5	1.39e-56	0.313624	0.163	0.066	4.65e-52	POST	IER5
ZC3H12A	6.3e-50	0.313597	0.177	0.081	2.11e-45	POST	ZC3H12A
TBX21	3e-50	0.313285	0.218	0.111	1e-45	POST	TBX21
ACAP2	4.77e-46	0.304949	0.192	0.096	1.6e-41	POST	ACAP2
ODC1	5.94e-53	0.304674	0.108	0.033	1.99e-48	POST	ODC1
CYC1	8.59e-69	0.304258	0.093	0.017	2.88e-64	POST	CYC1
POLR2A	8.04e-47	0.302096	0.313	0.192	2.7e-42	POST	POLR2A
TSC22D3	2.28e-95	0.302086	0.876	0.734	7.66e-91	POST	TSC22D3
JTB	6.81e-43	0.301239	0.3	0.187	2.28e-38	POST	JTB
THUMPD3-AS1	1.41e-45	0.298615	0.237	0.13	4.72e-41	POST	THUMPD3-AS1
ID1	2.9e-67	0.296366	0.065	0.004	9.73e-63	POST	ID1
ARF5	3.82e-45	0.295796	0.31	0.191	1.28e-40	POST	ARF5
SNX3	5.45e-38	0.292897	0.22	0.128	1.83e-33	POST	SNX3
C1QBP	3.92e-55	0.292346	0.121	0.04	1.32e-50	POST	C1QBP
STK17A	2.02e-41	0.291449	0.266	0.159	6.77e-37	POST	STK17A
AC116366.3	2.7e-51	0.291234	0.131	0.048	9.06e-47	POST	AC116366.3
UBE2S	1.15e-68	0.290259	0.087	0.014	3.87e-64	POST	UBE2S
TOB1	4.25e-42	0.2848	0.227	0.127	1.43e-37	POST	TOB1
NFKBIZ	1.03e-43	0.282467	0.107	0.038	3.44e-39	POST	NFKBIZ
LBH	6.5e-43	0.281914	0.397	0.27	2.18e-38	POST	LBH
ARL2BP	1.67e-46	0.281715	0.145	0.061	5.61e-42	POST	ARL2BP
PTP4A1	1.94e-43	0.281277	0.142	0.062	6.52e-39	POST	PTP4A1
EFHD2	7.12e-33	0.277947	0.355	0.252	2.39e-28	POST	EFHD2
S100A9	1.35e-39	0.277868	0.145	0.067	4.53e-35	POST	S100A9
DNAJA1	1.9e-40	0.277645	0.291	0.181	6.38e-36	POST	DNAJA1
PPP2CA	5.63e-42	0.27692	0.177	0.088	1.89e-37	POST	PPP2CA
LRRFIP1	4.98e-39	0.276527	0.362	0.245	1.67e-34	POST	LRRFIP1
PNPLA2	1.54e-48	0.276363	0.115	0.04	5.16e-44	POST	PNPLA2
SRSF9	2.11e-42	0.274945	0.124	0.05	7.09e-38	POST	SRSF9
ARL6IP4	2.92e-41	0.273939	0.362	0.242	9.79e-37	POST	ARL6IP4
NSD3	3.54e-40	0.273614	0.175	0.088	1.19e-35	POST	NSD3
C19orf24	4.35e-50	0.27337	0.102	0.031	1.46e-45	POST	C19orf24
SMCHD1	2.78e-34	0.271595	0.198	0.113	9.33e-30	POST	SMCHD1
ARPC5L	3.36e-38	0.269754	0.323	0.21	1.13e-33	POST	ARPC5L
ACTG1	2.97e-90	0.268353	0.958	0.906	9.97e-86	POST	ACTG1
NR4A2	1.64e-33	0.268001	0.342	0.239	5.49e-29	POST	NR4A2
RCSD1	9.36e-36	0.267288	0.169	0.089	3.14e-31	POST	RCSD1
DPP7	1.92e-40	0.26555	0.185	0.095	6.45e-36	POST	DPP7
TUBA1A	2.89e-33	0.264545	0.447	0.338	9.69e-29	POST	TUBA1A
RCN2	1.23e-47	0.262659	0.097	0.029	4.14e-43	POST	RCN2
IGFBP7	7.97e-42	0.262501	0.085	0.026	2.67e-37	POST	IGFBP7
MAF1	1.09e-39	0.262183	0.152	0.072	3.65e-35	POST	MAF1
ACTB	6.32e-135	0.260261	1	0.999	2.12e-130	POST	ACTB
STUB1	2.34e-53	0.259949	0.088	0.021	7.83e-49	POST	STUB1
DEK	3.23e-33	0.25842	0.23	0.139	1.08e-28	POST	DEK
CDK17	1.72e-40	0.258247	0.134	0.058	5.76e-36	POST	CDK17
MCL1	6.21e-34	0.257776	0.341	0.234	2.08e-29	POST	MCL1
BAG1	1.18e-48	0.256919	0.085	0.022	3.96e-44	POST	BAG1
SQSTM1	7.05e-33	0.256198	0.29	0.19	2.36e-28	POST	SQSTM1
AC011446.2	1.35e-31	0.255292	0.09	0.035	4.52e-27	POST	AC011446.2
AP1S2	3.71e-48	0.255092	0.084	0.021	1.24e-43	POST	AP1S2
RNF126	3.07e-38	0.252739	0.151	0.072	1.03e-33	POST	RNF126
SDF2L1	4.69e-31	0.252263	0.137	0.07	1.57e-26	POST	SDF2L1
DNAJB1	7.76e-34	0.251922	0.494	0.377	2.6e-29	POST	DNAJB1
B4GALT1	1.8e-31	0.251775	0.163	0.089	6.04e-27	POST	B4GALT1
TGFB1	8.32e-33	0.251646	0.308	0.208	2.79e-28	POST	TGFB1
H2AFV	2.38e-36	0.250749	0.157	0.078	7.98e-32	POST	H2AFV
CCND3	3.2e-40	0.250221	0.577	0.457	1.07e-35	POST	CCND3

## Sheet: Supplementary Data 3D
Supplementary Data 3D. DEGs in NKS between postSU and preSU groups.
	p_val	avg_logFC	pct.1	pct.2	p_val_adj	cluster	gene
TRDV2	3.02e-18	0.648021	0.081	0.018	1.01e-13	PRE	TRDV2
MT-ND4L	3.41e-134	0.59577	0.975	0.934	1.14e-129	PRE	MT-ND4L
MT2A	3.67e-29	0.559994	0.486	0.326	1.23e-24	PRE	MT2A
TRGV9	2.32e-10	0.54221	0.14	0.077	7.77e-06	PRE	TRGV9
TKTL1	3.99e-24	0.503603	0.549	0.407	1.34e-19	PRE	TKTL1
PTGDS	1.03e-06	0.476487	0.248	0.188	0.0346781	PRE	PTGDS
MT1X	1.84e-11	0.355555	0.205	0.125	6.17e-07	PRE	MT1X
CXCR4	1.31e-14	0.344577	0.5	0.388	4.41e-10	PRE	CXCR4
DDIT4	3.63e-14	0.30976	0.591	0.503	1.22e-09	PRE	DDIT4
KLRC3	5.69e-11	0.286225	0.486	0.408	1.91e-06	PRE	KLRC3
GZMB	4.73e-31	0.283308	0.941	0.899	1.59e-26	PRE	GZMB
MT-ND3	3.83e-41	0.278367	0.977	0.962	1.28e-36	PRE	MT-ND3
SH2D2A	6.27e-10	0.27687	0.319	0.233	2.1e-05	PRE	SH2D2A
TRGV10	1.3e-06	0.268551	0.069	0.033	0.0436444	PRE	TRGV10
AOAH	2.49e-09	0.265762	0.36	0.279	8.36e-05	PRE	AOAH
MT-ATP8	8.13e-08	0.255682	0.368	0.298	0.00272679	PRE	MT-ATP8
KLRC2	0.00104923	0.251662	0.184	0.147	1	PRE	KLRC2
JUN	1.19e-144	1.14189	0.735	0.332	3.99e-140	POST	JUN
GADD45B	9.46e-167	0.885023	0.886	0.549	3.17e-162	POST	GADD45B
FOS	1.71e-70	0.727142	0.635	0.341	5.75e-66	POST	FOS
RPS2	1.47e-36	0.715344	0.577	0.427	4.92e-32	POST	RPS2
PFN1	8.31e-36	0.710551	0.704	0.533	2.79e-31	POST	PFN1
TUBB4B	1.72e-61	0.666893	0.511	0.246	5.77e-57	POST	TUBB4B
PPP1R15A	7.71e-52	0.633345	0.434	0.197	2.59e-47	POST	PPP1R15A
JUNB	1.25e-46	0.614505	0.588	0.369	4.2e-42	POST	JUNB
BRD2	4.73e-69	0.608178	0.678	0.415	1.59e-64	POST	BRD2
SERTAD1	8.3e-51	0.586375	0.505	0.265	2.78e-46	POST	SERTAD1
IFNG	2.72e-26	0.559632	0.288	0.14	9.13e-22	POST	IFNG
KLF6	4.21e-56	0.541674	0.664	0.41	1.41e-51	POST	KLF6
ZFP36L2	2.79e-31	0.538789	0.507	0.326	9.37e-27	POST	ZFP36L2
IFRD1	2.04e-32	0.517028	0.263	0.106	6.85e-28	POST	IFRD1
ACTB	3.53e-142	0.501951	1	0.998	1.18e-137	POST	ACTB
IER2	1.8e-66	0.483706	0.877	0.712	6.02e-62	POST	IER2
CALM1	1.97e-88	0.465536	0.927	0.696	6.62e-84	POST	CALM1
H2AFX	2.16e-25	0.441799	0.188	0.068	7.26e-21	POST	H2AFX
VIM	7.35e-42	0.441194	0.633	0.393	2.47e-37	POST	VIM
NFKBIA	1.55e-21	0.437991	0.224	0.102	5.19e-17	POST	NFKBIA
SRSF7	1.04e-35	0.432215	0.649	0.465	3.49e-31	POST	SRSF7
GYPC	2.14e-23	0.407412	0.285	0.148	7.18e-19	POST	GYPC
DUSP1	2.42e-30	0.394211	0.639	0.458	8.11e-26	POST	DUSP1
C9orf16	3.14e-27	0.390692	0.467	0.292	1.05e-22	POST	C9orf16
ABHD5	8.57e-25	0.390387	0.129	0.031	2.87e-20	POST	ABHD5
DDIT3	6.15e-18	0.369939	0.214	0.104	2.06e-13	POST	DDIT3
FOSB	1.35e-18	0.365826	0.172	0.073	4.52e-14	POST	FOSB
ID2	7.07e-33	0.360151	0.731	0.561	2.37e-28	POST	ID2
FUS	1.68e-21	0.357027	0.538	0.384	5.64e-17	POST	FUS
PPDPF	2.6e-26	0.353907	0.649	0.496	8.73e-22	POST	PPDPF
GTF3A	1.07e-17	0.353656	0.197	0.092	3.6e-13	POST	GTF3A
CITED2	9.23e-18	0.352586	0.272	0.15	3.1e-13	POST	CITED2
EIF4A1	1.48e-16	0.3475	0.32	0.202	4.96e-12	POST	EIF4A1
WSB1	7.36e-17	0.336833	0.404	0.274	2.47e-12	POST	WSB1
TLE4	9.09e-18	0.333364	0.221	0.11	3.05e-13	POST	TLE4
PAXX	5.25e-19	0.32592	0.406	0.262	1.76e-14	POST	PAXX
CCDC85B	2.89e-22	0.324408	0.085	0.011	9.68e-18	POST	CCDC85B
HIST3H2A	3.37e-14	0.323929	0.136	0.059	1.13e-09	POST	HIST3H2A
PRKCH	1.48e-16	0.318749	0.371	0.241	4.97e-12	POST	PRKCH
CKS2	2.17e-19	0.317773	0.113	0.031	7.29e-15	POST	CKS2
ARPC5L	1.77e-14	0.317313	0.23	0.13	5.95e-10	POST	ARPC5L
SRSF2	3.93e-16	0.313613	0.523	0.405	1.32e-11	POST	SRSF2
TOB1	2.42e-15	0.313359	0.181	0.087	8.12e-11	POST	TOB1
CALR	1.19e-20	0.311792	0.642	0.496	4e-16	POST	CALR
MAP1LC3B	3.95e-11	0.309271	0.179	0.102	1.33e-06	POST	MAP1LC3B
TSC22D3	3.55e-30	0.308006	0.76	0.588	1.19e-25	POST	TSC22D3
HBA1	0.000206729	0.306031	0.071	0.042	1	POST	HBA1
DYNLL1	7.11e-15	0.304016	0.45	0.327	2.38e-10	POST	DYNLL1
FTH1	5.79e-09	0.303752	0.597	0.527	0.000194058	POST	FTH1
VAMP2	3.29e-20	0.303132	0.563	0.405	1.1e-15	POST	VAMP2
ADRB2	2.37e-14	0.299351	0.227	0.127	7.96e-10	POST	ADRB2
AMD1	1.74e-11	0.299282	0.195	0.112	5.84e-07	POST	AMD1
PTGDR	3.76e-13	0.298106	0.251	0.15	1.26e-08	POST	PTGDR
ARIH2	3.32e-15	0.295625	0.265	0.155	1.11e-10	POST	ARIH2
EIF5	2.15e-12	0.292902	0.343	0.24	7.2e-08	POST	EIF5
REX1BD	3.96e-13	0.291161	0.308	0.201	1.33e-08	POST	REX1BD
TUBA1B	1.14e-13	0.290424	0.448	0.327	3.84e-09	POST	TUBA1B
CD99	2.16e-30	0.288989	0.865	0.756	7.24e-26	POST	CD99
KHDRBS1	4.48e-13	0.283732	0.198	0.106	1.5e-08	POST	KHDRBS1
PYCARD	4.53e-15	0.281762	0.198	0.1	1.52e-10	POST	PYCARD
SARAF	2.5e-20	0.279425	0.596	0.419	8.38e-16	POST	SARAF
GUK1	1.68e-10	0.278896	0.272	0.181	5.64e-06	POST	GUK1
POLR2A	2.73e-13	0.278889	0.254	0.151	9.17e-09	POST	POLR2A
HERPUD1	8.3e-13	0.27773	0.28	0.176	2.79e-08	POST	HERPUD1
THUMPD3-AS1	3.76e-13	0.275323	0.202	0.109	1.26e-08	POST	THUMPD3-AS1
SKAP1	4.53e-13	0.274097	0.33	0.22	1.52e-08	POST	SKAP1
SPON2	5.19e-19	0.272382	0.792	0.696	1.74e-14	POST	SPON2
PDCD6	2.76e-12	0.271771	0.216	0.125	9.25e-08	POST	PDCD6
ALKBH7	1.99e-10	0.265238	0.123	0.06	6.66e-06	POST	ALKBH7
SUMO3	5.94e-11	0.265111	0.143	0.074	1.99e-06	POST	SUMO3
LYZ	6.88e-11	0.264026	0.259	0.162	2.31e-06	POST	LYZ
IER5	3.79e-12	0.263362	0.117	0.05	1.27e-07	POST	IER5
CD320	8.29e-11	0.260293	0.175	0.099	2.78e-06	POST	CD320
LBH	6.52e-11	0.259201	0.369	0.27	2.19e-06	POST	LBH
NDUFB10	4.68e-12	0.258825	0.34	0.229	1.57e-07	POST	NDUFB10
TUBA4A	1.01e-10	0.257379	0.263	0.17	3.38e-06	POST	TUBA4A
HMGN1	1.83e-08	0.256018	0.174	0.108	0.000613669	POST	HMGN1
TMED2	1.8e-14	0.255314	0.417	0.285	6.04e-10	POST	TMED2
DNAJB1	7.61e-11	0.253317	0.437	0.327	2.55e-06	POST	DNAJB1
LIME1	1.51e-10	0.253118	0.194	0.113	5.08e-06	POST	LIME1
RBM3	7.17e-18	0.252766	0.7	0.564	2.4e-13	POST	RBM3
ARPC4	5.61e-11	0.252563	0.343	0.239	1.88e-06	POST	ARPC4
