# Supplementary material for: Effects of poor sleep on the immune cell landscape as assessed by single-cell analysis
Source: Commun Biol. 2021 Nov 25;4:1325. doi: 10.1038/s42003-021-02859-8 (PMC8617259; doi:10.1038/s42003-021-02859-8)
Supplement: Supplementary file 6 — Supplementary Data 4 [file 42003_2021_2859_MOESM6_ESM.xlsx]

## Sheet: Supplementary Data 4A
Supplementary Data 4A. DEGs in NBC between postSU and preSU groups.
	p_val	avg_logFC	pct.1	pct.2	p_val_adj	cluster	gene
IGKV3-15	0.000262453	0.728362	0.085	0.047	1	PRE	IGKV3-15
MT2A	1.44e-07	0.452077	0.158	0.087	0.00482369	PRE	MT2A
CXCR4	1.62e-40	0.427008	0.943	0.877	5.45e-36	PRE	CXCR4
PDE4B	7.3e-15	0.417708	0.438	0.292	2.45e-10	PRE	PDE4B
GPR183	2.35e-12	0.344692	0.219	0.11	7.87e-08	PRE	GPR183
TAGAP	2.41e-10	0.33627	0.521	0.421	8.08e-06	PRE	TAGAP
MT1X	5.09e-07	0.289913	0.094	0.041	0.0170541	PRE	MT1X
HLA-DQA2	9.65e-06	0.279704	0.44	0.378	0.323541	PRE	HLA-DQA2
SF3B1	1e-07	0.262052	0.452	0.361	0.0033579	PRE	SF3B1
EIF1B	3.02e-07	0.254094	0.496	0.409	0.010141	PRE	EIF1B
RPS2	5.6e-107	1.25837	0.876	0.727	1.88e-102	POST	RPS2
PFN1	1.92e-83	1.1031	0.681	0.343	6.44e-79	POST	PFN1
ZFP36L2	6.35e-63	0.942487	0.68	0.391	2.13e-58	POST	ZFP36L2
NFKBIA	5.53e-42	0.786828	0.503	0.247	1.86e-37	POST	NFKBIA
ITM2B	4.19e-42	0.772916	0.443	0.193	1.41e-37	POST	ITM2B
SERP1	1.53e-52	0.763676	0.441	0.148	5.13e-48	POST	SERP1
SERTAD1	1.96e-54	0.678575	0.563	0.245	6.56e-50	POST	SERTAD1
TUBB4B	1.86e-44	0.677101	0.419	0.158	6.25e-40	POST	TUBB4B
HMGN1	5.84e-43	0.670738	0.409	0.153	1.96e-38	POST	HMGN1
FTH1	4.84e-58	0.669916	0.85	0.704	1.62e-53	POST	FTH1
SNHG7	7.71e-41	0.635787	0.274	0.059	2.59e-36	POST	SNHG7
MARCKSL1	1.59e-35	0.612127	0.216	0.037	5.33e-31	POST	MARCKSL1
PCBP2	5.08e-33	0.594882	0.647	0.47	1.7e-28	POST	PCBP2
GADD45B	2.82e-42	0.568551	0.736	0.503	9.46e-38	POST	GADD45B
ANP32B	2.09e-27	0.520231	0.325	0.134	7e-23	POST	ANP32B
FOS	5.21e-36	0.516631	0.912	0.739	1.75e-31	POST	FOS
CCDC85B	1.5e-32	0.51166	0.167	0.018	5.03e-28	POST	CCDC85B
MAP1LC3B	2.07e-25	0.491978	0.294	0.117	6.96e-21	POST	MAP1LC3B
PPP1R15A	5.4e-35	0.480098	0.739	0.492	1.81e-30	POST	PPP1R15A
GRB2	3.41e-23	0.470727	0.326	0.147	1.14e-18	POST	GRB2
JUNB	4.32e-23	0.468788	0.811	0.698	1.45e-18	POST	JUNB
KLF2	4.78e-22	0.468189	0.573	0.387	1.6e-17	POST	KLF2
SNX3	8.36e-21	0.452781	0.391	0.213	2.8e-16	POST	SNX3
TSPAN13	8.86e-22	0.448473	0.223	0.075	2.97e-17	POST	TSPAN13
H2AFX	5.14e-22	0.444724	0.223	0.076	1.72e-17	POST	H2AFX
BRD2	1e-26	0.444431	0.655	0.465	3.35e-22	POST	BRD2
PDIA3	8.61e-24	0.443752	0.271	0.103	2.89e-19	POST	PDIA3
GTF3A	2.5e-19	0.435156	0.288	0.136	8.4e-15	POST	GTF3A
NT5C	1.46e-25	0.427653	0.173	0.034	4.91e-21	POST	NT5C
SYNGR2	8.88e-20	0.411625	0.446	0.26	2.98e-15	POST	SYNGR2
JUN	1.56e-31	0.407248	0.959	0.897	5.24e-27	POST	JUN
DNAJB1	1.58e-18	0.405501	0.416	0.239	5.29e-14	POST	DNAJB1
DYNLL1	6.14e-20	0.401484	0.38	0.206	2.06e-15	POST	DYNLL1
IFRD1	1.32e-17	0.394324	0.427	0.255	4.44e-13	POST	IFRD1
RHOB	2.4e-13	0.385428	0.221	0.106	8.06e-09	POST	RHOB
VIM	1.45e-16	0.382766	0.502	0.336	4.88e-12	POST	VIM
CKS2	2.74e-22	0.382634	0.181	0.047	9.19e-18	POST	CKS2
COX5A	1.01e-21	0.381498	0.197	0.059	3.4e-17	POST	COX5A
TRIR	3.48e-18	0.376127	0.423	0.247	1.17e-13	POST	TRIR
RNASET2	1.09e-17	0.369716	0.369	0.206	3.66e-13	POST	RNASET2
GUK1	2.88e-17	0.36678	0.233	0.098	9.65e-13	POST	GUK1
CALHM6	6.85e-16	0.365854	0.216	0.091	2.3e-11	POST	CALHM6
ATP6V0C	2.94e-17	0.364942	0.304	0.152	9.87e-13	POST	ATP6V0C
TOB1	1.02e-16	0.364627	0.202	0.079	3.44e-12	POST	TOB1
CALM1	7.36e-23	0.357258	0.743	0.556	2.47e-18	POST	CALM1
PLEKHF2	3.58e-14	0.351356	0.193	0.082	1.2e-09	POST	PLEKHF2
CD47	1.28e-16	0.349601	0.237	0.104	4.29e-12	POST	CD47
SRSF7	1.32e-19	0.346525	0.726	0.573	4.44e-15	POST	SRSF7
UQCRFS1	6.59e-17	0.339877	0.156	0.047	2.21e-12	POST	UQCRFS1
CITED2	7.51e-14	0.339629	0.281	0.151	2.52e-09	POST	CITED2
PGLS	1.2e-16	0.337475	0.155	0.048	4.03e-12	POST	PGLS
MCUB	3.76e-17	0.335913	0.15	0.042	1.26e-12	POST	MCUB
ZFAND5	3.54e-16	0.335806	0.162	0.054	1.19e-11	POST	ZFAND5
IDS	3.14e-11	0.327752	0.283	0.167	1.05e-06	POST	IDS
RCSD1	1.26e-10	0.327216	0.372	0.252	4.21e-06	POST	RCSD1
DDIT3	1.03e-14	0.326967	0.309	0.165	3.44e-10	POST	DDIT3
ID3	2.07e-15	0.322487	0.303	0.159	6.93e-11	POST	ID3
ATP5F1D	1.64e-19	0.321844	0.095	0.008	5.5e-15	POST	ATP5F1D
SNHG12	3.09e-13	0.318145	0.273	0.148	1.04e-08	POST	SNHG12
NSD3	8.82e-10	0.311934	0.3	0.191	2.96e-05	POST	NSD3
KRT10	2.54e-16	0.31104	0.121	0.028	8.51e-12	POST	KRT10
MYLIP	1.34e-10	0.305803	0.249	0.142	4.5e-06	POST	MYLIP
JTB	1.56e-13	0.303556	0.288	0.157	5.23e-09	POST	JTB
ARL6IP4	5.25e-14	0.303024	0.353	0.208	1.76e-09	POST	ARL6IP4
PRELID1	2.5e-15	0.298448	0.102	0.02	8.4e-11	POST	PRELID1
EIF4A3	5.77e-14	0.294363	0.105	0.025	1.93e-09	POST	EIF4A3
ARL5A	5.04e-15	0.293421	0.146	0.046	1.69e-10	POST	ARL5A
ACTB	1.8e-40	0.292716	0.993	0.981	6.03e-36	POST	ACTB
PTP4A1	7.62e-15	0.292591	0.15	0.049	2.56e-10	POST	PTP4A1
PPP3CC	4.18e-14	0.291929	0.189	0.077	1.4e-09	POST	PPP3CC
ID2	1.09e-05	0.291016	0.159	0.099	0.366159	POST	ID2
DPP7	4.67e-13	0.290798	0.184	0.078	1.57e-08	POST	DPP7
SRSF3	1.09e-10	0.290152	0.48	0.351	3.65e-06	POST	SRSF3
IER2	6.1e-16	0.289913	0.833	0.713	2.05e-11	POST	IER2
DUSP2	3.83e-08	0.289068	0.13	0.061	0.00128479	POST	DUSP2
ARL4A	5.69e-10	0.287511	0.369	0.247	1.91e-05	POST	ARL4A
RANBP1	3.8e-15	0.287431	0.131	0.036	1.27e-10	POST	RANBP1
ISCU	3.47e-13	0.287087	0.335	0.191	1.16e-08	POST	ISCU
CD24	4.66e-09	0.282942	0.259	0.16	0.000156319	POST	CD24
CDKN1A	3.85e-11	0.282783	0.166	0.073	1.29e-06	POST	CDKN1A
IGHV4-34	0.0229342	0.281777	0.077	0.053	1	POST	IGHV4-34
SRSF2	2.52e-11	0.279422	0.508	0.372	8.44e-07	POST	SRSF2
TUBA4A	9.99e-10	0.279195	0.335	0.222	3.35e-05	POST	TUBA4A
BACH2	4.74e-08	0.278465	0.208	0.119	0.00159049	POST	BACH2
MAF1	2.18e-10	0.27618	0.168	0.078	7.31e-06	POST	MAF1
VCP	4.04e-08	0.273207	0.271	0.176	0.00135334	POST	VCP
YWHAQ	3.38e-10	0.270927	0.339	0.222	1.13e-05	POST	YWHAQ
TMEM134	1.09e-10	0.269276	0.18	0.086	3.65e-06	POST	TMEM134
MBP	2.79e-11	0.266137	0.136	0.053	9.36e-07	POST	MBP
PITHD1	5.2e-18	0.265981	0.095	0.011	1.74e-13	POST	PITHD1
TUBA1B	3.85e-11	0.263273	0.503	0.364	1.29e-06	POST	TUBA1B
TSPAN3	1.2e-10	0.262713	0.223	0.117	4.04e-06	POST	TSPAN3
RBM17	6.02e-13	0.262471	0.153	0.057	2.02e-08	POST	RBM17
MIDN	1.61e-09	0.26235	0.167	0.083	5.39e-05	POST	MIDN
CDK2AP2	1.24e-07	0.259991	0.217	0.133	0.00416732	POST	CDK2AP2
PPM1G	3.82e-15	0.259648	0.106	0.022	1.28e-10	POST	PPM1G
PHF11	1.32e-08	0.257408	0.159	0.079	0.000443925	POST	PHF11
KLF10	2.49e-10	0.255742	0.113	0.04	8.36e-06	POST	KLF10
JUND	1.07e-07	0.25477	0.281	0.183	0.00359313	POST	JUND
C1QBP	7.96e-12	0.253768	0.135	0.05	2.67e-07	POST	C1QBP
FAAP20	1.16e-12	0.252297	0.119	0.036	3.89e-08	POST	FAAP20
PPP1CC	2.86e-08	0.25201	0.272	0.172	0.000959445	POST	PPP1CC

## Sheet: Supplementary Data 4B
Supplementary Data 4B. DEGs in MBC between postSU and preSU groups.
	p_val	avg_logFC	pct.1	pct.2	p_val_adj	cluster	gene
MT2A	6.15e-24	0.695944	0.238	0.099	2.06e-19	PRE	MT2A
MT1X	1.86e-22	0.572721	0.169	0.055	6.24e-18	PRE	MT1X
GPR183	1.27e-38	0.515467	0.587	0.373	4.26e-34	PRE	GPR183
CXCR4	8.01e-19	0.351126	0.817	0.773	2.69e-14	PRE	CXCR4
PDE4B	1.25e-17	0.333548	0.381	0.235	4.18e-13	PRE	PDE4B
RPS2	3.13e-120	1.15694	0.924	0.843	1.05e-115	POST	RPS2
PFN1	5.2e-73	0.899312	0.705	0.511	1.75e-68	POST	PFN1
NFKBIA	4.06e-49	0.815233	0.508	0.274	1.36e-44	POST	NFKBIA
ZFP36L2	1.18e-61	0.747019	0.64	0.378	3.97e-57	POST	ZFP36L2
HMGN1	7.06e-62	0.679027	0.467	0.202	2.37e-57	POST	HMGN1
GADD45B	6.36e-63	0.60196	0.72	0.461	2.13e-58	POST	GADD45B
SERTAD1	6.29e-60	0.582186	0.542	0.268	2.11e-55	POST	SERTAD1
SERP1	1.62e-47	0.579184	0.451	0.219	5.42e-43	POST	SERP1
PCBP2	2.37e-46	0.547695	0.687	0.518	7.95e-42	POST	PCBP2
MARCKSL1	2.27e-46	0.542631	0.216	0.039	7.62e-42	POST	MARCKSL1
TUBB4B	6.87e-51	0.540998	0.53	0.283	2.31e-46	POST	TUBB4B
ITM2B	4.98e-39	0.534128	0.39	0.185	1.67e-34	POST	ITM2B
FTH1	1.54e-45	0.50935	0.885	0.803	5.15e-41	POST	FTH1
ANP32B	2.63e-34	0.507519	0.415	0.227	8.81e-30	POST	ANP32B
CCDC85B	6.93e-55	0.471993	0.203	0.019	2.33e-50	POST	CCDC85B
SNHG7	2.73e-40	0.471499	0.242	0.065	9.15e-36	POST	SNHG7
JUN	1.22e-34	0.44649	0.922	0.826	4.1e-30	POST	JUN
BRD2	6.75e-43	0.445667	0.702	0.514	2.26e-38	POST	BRD2
FOS	3.28e-29	0.442121	0.76	0.592	1.1e-24	POST	FOS
PPP1R15A	5.58e-45	0.40368	0.855	0.678	1.87e-40	POST	PPP1R15A
RHOB	2.15e-18	0.400355	0.315	0.18	7.2e-14	POST	RHOB
IFRD1	5.93e-29	0.391007	0.484	0.291	1.99e-24	POST	IFRD1
MAP1LC3B	2.26e-28	0.387296	0.305	0.137	7.57e-24	POST	MAP1LC3B
ATP5F1D	4.98e-28	0.386366	0.129	0.021	1.67e-23	POST	ATP5F1D
JUNB	1.05e-23	0.376349	0.807	0.669	3.52e-19	POST	JUNB
NT5C	7.47e-29	0.368306	0.238	0.086	2.51e-24	POST	NT5C
GUK1	7.4e-19	0.346615	0.295	0.166	2.48e-14	POST	GUK1
GTF3A	2.16e-20	0.345381	0.337	0.193	7.25e-16	POST	GTF3A
GRB2	2.17e-20	0.345182	0.372	0.224	7.28e-16	POST	GRB2
DNAJB1	9.75e-20	0.343525	0.359	0.213	3.27e-15	POST	DNAJB1
COX5A	6.79e-22	0.341328	0.266	0.129	2.28e-17	POST	COX5A
PGLS	7.12e-24	0.340989	0.223	0.089	2.39e-19	POST	PGLS
UQCRFS1	1.6e-29	0.338126	0.216	0.068	5.37e-25	POST	UQCRFS1
COTL1	1.51e-11	0.331544	0.295	0.198	5.06e-07	POST	COTL1
PRELID1	1.47e-31	0.320807	0.148	0.025	4.93e-27	POST	PRELID1
FOSB	5.51e-17	0.320465	0.423	0.276	1.85e-12	POST	FOSB
C1QBP	1.08e-17	0.320245	0.205	0.094	3.63e-13	POST	C1QBP
UBE2J1	3.91e-14	0.320216	0.341	0.227	1.31e-09	POST	UBE2J1
CHCHD10	7.7e-17	0.319087	0.141	0.051	2.58e-12	POST	CHCHD10
RCSD1	8.49e-15	0.31591	0.367	0.245	2.85e-10	POST	RCSD1
GADD45GIP1	1.96e-30	0.314732	0.145	0.025	6.59e-26	POST	GADD45GIP1
ID3	1.4e-17	0.314175	0.389	0.246	4.7e-13	POST	ID3
SRSF7	9.37e-27	0.313336	0.8	0.689	3.14e-22	POST	SRSF7
SYNGR2	2.21e-20	0.303643	0.649	0.507	7.4e-16	POST	SYNGR2
MCUB	2.48e-23	0.300323	0.162	0.049	8.33e-19	POST	MCUB
SNX3	2.62e-14	0.29974	0.508	0.388	8.8e-10	POST	SNX3
RBM17	5.52e-19	0.297439	0.198	0.084	1.85e-14	POST	RBM17
TOB1	3.24e-19	0.296664	0.215	0.097	1.09e-14	POST	TOB1
ZFAND5	1.65e-22	0.296227	0.191	0.068	5.54e-18	POST	ZFAND5
CKS2	1.23e-24	0.294417	0.193	0.066	4.12e-20	POST	CKS2
KLF2	5.76e-12	0.293835	0.545	0.441	1.93e-07	POST	KLF2
H2AFX	6.82e-19	0.284588	0.23	0.106	2.29e-14	POST	H2AFX
SNHG12	8.86e-14	0.281634	0.294	0.182	2.97e-09	POST	SNHG12
ANXA11	3.41e-16	0.276168	0.248	0.13	1.14e-11	POST	ANXA11
RNASET2	7.4e-16	0.27526	0.516	0.389	2.48e-11	POST	RNASET2
PPP3CC	6.25e-16	0.273764	0.249	0.135	2.1e-11	POST	PPP3CC
DUSP2	8.73e-10	0.273243	0.142	0.072	2.93e-05	POST	DUSP2
R3HDM4	4.93e-16	0.27156	0.219	0.11	1.65e-11	POST	R3HDM4
ATP6V0C	4.14e-15	0.267533	0.35	0.221	1.39e-10	POST	ATP6V0C
KRT10	5.61e-17	0.264689	0.121	0.037	1.88e-12	POST	KRT10
LBH	6.35e-15	0.263799	0.474	0.344	2.13e-10	POST	LBH
MZT2B	9.61e-25	0.263165	0.139	0.032	3.22e-20	POST	MZT2B
EIF5A	2.53e-15	0.26234	0.496	0.365	8.49e-11	POST	EIF5A
FAAP20	2.41e-21	0.2582	0.142	0.04	8.07e-17	POST	FAAP20
IER2	2.29e-18	0.256887	0.86	0.775	7.66e-14	POST	IER2
CCND3	1.62e-12	0.256613	0.399	0.283	5.44e-08	POST	CCND3
CD47	4.84e-12	0.255717	0.23	0.133	1.62e-07	POST	CD47
CDKN1A	5.04e-10	0.255417	0.248	0.159	1.69e-05	POST	CDKN1A
ODC1	5.72e-11	0.25444	0.168	0.089	1.92e-06	POST	ODC1
CALM1	3.1e-20	0.254232	0.845	0.717	1.04e-15	POST	CALM1

## Sheet: Supplementary Data 4C
Supplementary Data 4C. DEGs in PC between postSU and preSU groups.
	p_val	avg_logFC	pct.1	pct.2	p_val_adj	cluster	gene
RPL30	8.28e-05	0.299742	1	1	1	PRE	RPL30
HSPA5	0.000134469	0.513954	0.962	0.977	1	PRE	HSPA5
MT-ND4L	0.00048423	0.345892	0.972	0.977	1	PRE	MT-ND4L
XRCC5	0.00125432	0.557978	0.689	0.591	1	PRE	XRCC5
RPS4Y1	0.00146051	0.800629	0.349	0.17	1	PRE	RPS4Y1
PDE4B	0.00257882	0.374841	0.462	0.307	1	PRE	PDE4B
STMN1	0.00500655	0.721812	0.368	0.205	1	PRE	STMN1
HNRNPA2B1	0.00504477	0.550575	0.953	0.886	1	PRE	HNRNPA2B1
ATP6V1G1	0.00594331	0.306605	0.896	0.852	1	PRE	ATP6V1G1
MT2A	0.00615144	0.761468	0.368	0.205	1	PRE	MT2A
TPI1	0.00826687	0.471317	0.877	0.818	1	PRE	TPI1
IGHV4-59	0.0083995	0.250541	0.349	0.159	1	PRE	IGHV4-59
RAN	0.0100839	0.537332	0.896	0.875	1	PRE	RAN
IFITM1	0.0118453	0.493789	0.594	0.489	1	PRE	IFITM1
TMA7	0.0137608	0.279026	0.868	0.83	1	PRE	TMA7
COX6A1	0.0140876	0.342182	0.906	0.92	1	PRE	COX6A1
UQCR10	0.0148889	0.400018	0.811	0.841	1	PRE	UQCR10
HSPA8	0.0157054	0.288362	0.972	0.977	1	PRE	HSPA8
SLC25A5	0.0157909	0.358608	0.858	0.83	1	PRE	SLC25A5
HLA-DQB1	0.0162066	0.659559	0.387	0.273	1	PRE	HLA-DQB1
HMGB1	0.0185703	0.375872	0.981	0.966	1	PRE	HMGB1
POMP	0.0204544	0.331905	0.755	0.761	1	PRE	POMP
FKBP2	0.0224699	0.316114	0.783	0.841	1	PRE	FKBP2
KMT2C	0.0244001	0.26304	0.321	0.193	1	PRE	KMT2C
EIF3E	0.0247834	0.261331	0.858	0.841	1	PRE	EIF3E
MSL3	0.0250008	0.262129	0.217	0.102	1	PRE	MSL3
RAD21	0.0283709	0.568316	0.651	0.511	1	PRE	RAD21
HSP90B1	0.0306652	0.37443	1	1	1	PRE	HSP90B1
ATP5PB	0.0309095	0.278977	0.783	0.784	1	PRE	ATP5PB
MT1X	0.0310396	0.454506	0.358	0.25	1	PRE	MT1X
NKG7	0.032122	0.549854	0.264	0.148	1	PRE	NKG7
GTF2A2	0.0385082	0.341986	0.613	0.523	1	PRE	GTF2A2
PTGES3	0.0386394	0.335509	0.858	0.818	1	PRE	PTGES3
FLNA	0.0410039	0.345923	0.566	0.466	1	PRE	FLNA
DAZAP2	0.0415488	0.29969	0.811	0.716	1	PRE	DAZAP2
LDHA	0.0432876	0.394946	0.83	0.807	1	PRE	LDHA
YWHAZ	0.0435893	0.349849	0.925	0.92	1	PRE	YWHAZ
KDM5A	0.044843	0.261245	0.425	0.307	1	PRE	KDM5A
HNRNPDL	0.0455692	0.388734	0.802	0.784	1	PRE	HNRNPDL
GNLY	0.0460961	0.711026	0.264	0.17	1	PRE	GNLY
ALDOA	0.0469098	0.364656	0.745	0.739	1	PRE	ALDOA
ATP5F1D	7.57e-13	0.911062	0.511	0.066	2.54e-08	POST	ATP5F1D
PRELID1	2.05e-11	0.685364	0.477	0.066	6.88e-07	POST	PRELID1
MZT2B	3e-10	0.462058	0.489	0.085	1.01e-05	POST	MZT2B
TMEM160	3.98e-10	0.307357	0.364	0.019	1.34e-05	POST	TMEM160
CYC1	4.26e-10	0.401189	0.466	0.085	1.43e-05	POST	CYC1
PCBP2	1.96e-09	0.672632	0.841	0.519	6.58e-05	POST	PCBP2
FDX1	1.97e-09	0.548099	0.489	0.123	6.6e-05	POST	FDX1
KRT10	2.18e-09	0.634039	0.409	0.066	7.32e-05	POST	KRT10
MAP1LC3B	3.76e-09	0.438052	0.557	0.17	0.000126225	POST	MAP1LC3B
SERP1	5.24e-09	0.787233	0.864	0.623	0.000175648	POST	SERP1
NFKBIA	5.84e-09	0.785903	0.534	0.16	0.000195894	POST	NFKBIA
POLDIP2	8.1e-09	0.285701	0.341	0.028	0.000271547	POST	POLDIP2
SRSF9	1.13e-08	0.436611	0.443	0.094	0.00038005	POST	SRSF9
XBP1	1.51e-08	0.802979	0.932	0.726	0.000505007	POST	XBP1
ITM2C	1.75e-08	0.522814	0.966	0.858	0.000587247	POST	ITM2C
UQCRFS1	1.99e-08	0.427361	0.545	0.179	0.000668273	POST	UQCRFS1
RPS2	2.15e-08	0.849384	0.977	0.887	0.000722684	POST	RPS2
MZT2A	4.89e-08	0.278812	0.455	0.104	0.00164008	POST	MZT2A
CCDC85B	4.92e-08	0.373972	0.318	0.028	0.00164971	POST	CCDC85B
HYI	6.97e-08	0.278864	0.364	0.057	0.00233685	POST	HYI
PIM2	8.18e-08	0.604713	0.795	0.519	0.00274459	POST	PIM2
CRELD2	1.14e-07	0.511618	0.466	0.142	0.00380657	POST	CRELD2
RAB5IF	1.2e-07	0.314988	0.375	0.066	0.00402425	POST	RAB5IF
CHCHD10	1.43e-07	0.521356	0.42	0.113	0.0047822	POST	CHCHD10
COX5A	1.6e-07	0.772238	0.67	0.387	0.0053516	POST	COX5A
GUK1	2.56e-07	0.433233	0.818	0.528	0.00857892	POST	GUK1
CHPF	2.89e-07	0.36672	0.42	0.113	0.00968507	POST	CHPF
DNAJC1	3.87e-07	0.554766	0.557	0.274	0.0129939	POST	DNAJC1
EIF4A3	4.48e-07	0.324097	0.284	0.028	0.0150169	POST	EIF4A3
DPP7	4.83e-07	0.373056	0.58	0.217	0.0161981	POST	DPP7
HMGN1	6.48e-07	0.485204	0.591	0.33	0.0217225	POST	HMGN1
IDH2	7.48e-07	0.465348	0.659	0.33	0.0250906	POST	IDH2
CD47	8.46e-07	0.371629	0.42	0.123	0.0283599	POST	CD47
GYPC	8.59e-07	0.334251	0.761	0.415	0.0288246	POST	GYPC
RCN2	9.07e-07	0.284538	0.25	0.019	0.030434	POST	RCN2
MRPL41	1.04e-06	0.32374	0.466	0.151	0.0348561	POST	MRPL41
SYNGR2	1.41e-06	0.442285	0.784	0.481	0.0473707	POST	SYNGR2
UBE2J2	1.45e-06	0.258343	0.284	0.038	0.0486807	POST	UBE2J2
GNB2	1.59e-06	0.394057	0.352	0.085	0.0533728	POST	GNB2
FASTK	1.76e-06	0.254042	0.432	0.142	0.0590017	POST	FASTK
UBE2J1	1.91e-06	0.530479	0.977	0.792	0.0640821	POST	UBE2J1
MYDGF	2.12e-06	0.676943	0.83	0.604	0.0711173	POST	MYDGF
C1QBP	2.43e-06	0.343072	0.443	0.142	0.0814681	POST	C1QBP
NDUFAF8	2.66e-06	0.292282	0.307	0.057	0.0893448	POST	NDUFAF8
P4HB	3.81e-06	0.489077	0.875	0.66	0.127721	POST	P4HB
ADA2	4.85e-06	0.41973	0.761	0.453	0.162818	POST	ADA2
ARL5A	5.36e-06	0.378909	0.42	0.151	0.179735	POST	ARL5A
COTL1	6.69e-06	0.460714	0.545	0.264	0.224286	POST	COTL1
ANXA11	7.71e-06	0.286562	0.523	0.217	0.258609	POST	ANXA11
RCSD1	8.39e-06	0.252435	0.511	0.226	0.281294	POST	RCSD1
CYBA	1.18e-05	0.297367	1	0.858	0.395151	POST	CYBA
JUNB	1.3e-05	0.461469	0.636	0.321	0.434952	POST	JUNB
ATP6V0C	1.88e-05	0.317798	0.614	0.311	0.631961	POST	ATP6V0C
SURF1	1.98e-05	0.392523	0.352	0.104	0.66286	POST	SURF1
PDIA3	2.28e-05	0.469875	0.716	0.481	0.766249	POST	PDIA3
YPEL3	2.37e-05	0.273041	0.295	0.075	0.793189	POST	YPEL3
ISCU	2.47e-05	0.268779	0.818	0.5	0.829951	POST	ISCU
TXNDC11	2.54e-05	0.458223	0.727	0.415	0.852175	POST	TXNDC11
MRPS34	2.55e-05	0.268578	0.636	0.368	0.854452	POST	MRPS34
TMX4	2.59e-05	0.304633	0.239	0.038	0.868802	POST	TMX4
SRSF4	3.2e-05	0.300185	0.443	0.189	1	POST	SRSF4
PFN1	3.57e-05	0.603957	0.773	0.623	1	POST	PFN1
VAMP2	3.86e-05	0.323371	0.682	0.377	1	POST	VAMP2
PLEKHF2	5.9e-05	0.316424	0.239	0.047	1	POST	PLEKHF2
CRTAP	6.21e-05	0.268812	0.284	0.075	1	POST	CRTAP
MRPS26	6.44e-05	0.256971	0.307	0.085	1	POST	MRPS26
RBM17	7.13e-05	0.332968	0.455	0.217	1	POST	RBM17
ZFP36L2	7.72e-05	0.678887	0.58	0.33	1	POST	ZFP36L2
VAPA	8.35e-05	0.252559	0.682	0.434	1	POST	VAPA
EIF5A	8.39e-05	0.286696	0.841	0.632	1	POST	EIF5A
ODC1	8.5e-05	0.357735	0.352	0.123	1	POST	ODC1
IFNGR2	0.000114213	0.294518	0.227	0.047	1	POST	IFNGR2
JAK1	0.000119702	0.277282	0.432	0.198	1	POST	JAK1
UBE2G1	0.000130473	0.382731	0.489	0.274	1	POST	UBE2G1
TXNDC5	0.000164224	0.372567	0.477	0.236	1	POST	TXNDC5
KLF2	0.000177091	0.315734	0.614	0.321	1	POST	KLF2
H2AFV	0.000183393	0.268628	0.489	0.236	1	POST	H2AFV
EIF2AK4	0.00019891	0.282948	0.443	0.208	1	POST	EIF2AK4
ACADVL	0.000202831	0.316649	0.455	0.226	1	POST	ACADVL
KDELR2	0.000217511	0.444941	0.614	0.425	1	POST	KDELR2
METTL26	0.000251066	0.30207	0.511	0.264	1	POST	METTL26
RANBP1	0.000274604	0.284431	0.318	0.104	1	POST	RANBP1
DERL3	0.000360848	0.38952	0.977	0.745	1	POST	DERL3
PPP1CC	0.000366386	0.3314	0.591	0.377	1	POST	PPP1CC
OXR1	0.000393464	0.306728	0.477	0.236	1	POST	OXR1
ERN1	0.000467201	0.324364	0.432	0.217	1	POST	ERN1
RALY	0.00053432	0.275126	0.67	0.434	1	POST	RALY
MCUB	0.000601045	0.278384	0.318	0.123	1	POST	MCUB
ACBD3	0.000734306	0.285105	0.33	0.142	1	POST	ACBD3
GADD45B	0.000843866	0.282683	0.727	0.538	1	POST	GADD45B
ICAM3	0.000999548	0.283196	0.761	0.566	1	POST	ICAM3
FTH1	0.00102067	0.31687	0.92	0.83	1	POST	FTH1
C19orf24	0.00111509	0.335034	0.398	0.208	1	POST	C19orf24
GORASP2	0.00118089	0.293666	0.682	0.443	1	POST	GORASP2
TOR3A	0.00123835	0.297833	0.477	0.274	1	POST	TOR3A
ITM2B	0.00156026	0.421944	0.489	0.292	1	POST	ITM2B
BRD2	0.00165048	0.271163	0.852	0.698	1	POST	BRD2
TPST2	0.00171061	0.259365	0.523	0.311	1	POST	TPST2
NCOR1	0.00211797	0.282573	0.455	0.264	1	POST	NCOR1
CHMP4B	0.00226087	0.262806	0.477	0.283	1	POST	CHMP4B
IRF4	0.00308544	0.259781	0.716	0.491	1	POST	IRF4
FCMR	0.00337065	0.25291	0.5	0.311	1	POST	FCMR
SRRM2	0.00338074	0.303977	0.58	0.396	1	POST	SRRM2
AQP3	0.00518617	0.251991	0.932	0.679	1	POST	AQP3
JUN	0.00578451	0.496394	0.852	0.726	1	POST	JUN
HIST1H1C	0.00629082	0.273132	0.5	0.33	1	POST	HIST1H1C
VIM	0.00629306	0.262937	0.977	0.887	1	POST	VIM
IGLC3	0.0067017	1.29928	0.352	0.198	1	POST	IGLC3
DDIT4	0.00711213	0.296464	0.352	0.198	1	POST	DDIT4
PAGR1	0.0119777	0.259165	0.455	0.292	1	POST	PAGR1
RNASET2	0.0212777	0.28041	0.534	0.396	1	POST	RNASET2
IGHA1	0.0223421	0.488687	0.739	0.642	1	POST	IGHA1
FAM214A	0.0237868	0.272384	0.409	0.274	1	POST	FAM214A
AC087623.3	0.0314655	0.279263	0.205	0.104	1	POST	AC087623.3
IGHG3	0.0477963	1.87953	0.25	0.132	1	POST	IGHG3

## Sheet: Supplementary Data 4D
Supplementary Data 4D. DEGs in ABC between postSU and preSU groups.
	p_val	avg_logFC	pct.1	pct.2	p_val_adj	cluster	gene
SF3B2	8.58e-05	0.43422	0.606	0.353	1	PRE	SF3B2
NDUFV2	0.000197953	0.419427	0.525	0.265	1	PRE	NDUFV2
DHRS7	0.000337744	0.312805	0.384	0.147	1	PRE	DHRS7
PIP4K2A	0.00034582	0.343134	0.232	0.059	1	PRE	PIP4K2A
CHD9	0.000600842	0.342038	0.384	0.167	1	PRE	CHD9
KIAA1551	0.000625215	0.299746	0.545	0.284	1	PRE	KIAA1551
MT1X	0.0009158	0.500824	0.242	0.078	1	PRE	MT1X
SZRD1	0.00104814	0.352341	0.323	0.127	1	PRE	SZRD1
RPS27L	0.00105072	0.397736	0.505	0.294	1	PRE	RPS27L
PRDX5	0.0014118	0.316865	0.545	0.314	1	PRE	PRDX5
ARHGAP27	0.00171153	0.272685	0.242	0.078	1	PRE	ARHGAP27
CXCR4	0.00184029	0.425866	0.697	0.5	1	PRE	CXCR4
ZNF207	0.0022202	0.327975	0.374	0.176	1	PRE	ZNF207
ZFC3H1	0.00286271	0.411263	0.253	0.098	1	PRE	ZFC3H1
NDUFA4	0.0033488	0.326246	0.727	0.539	1	PRE	NDUFA4
UTRN	0.00362057	0.326165	0.343	0.167	1	PRE	UTRN
SNRNP200	0.00386677	0.319321	0.323	0.147	1	PRE	SNRNP200
TM9SF2	0.00405834	0.350016	0.475	0.284	1	PRE	TM9SF2
CNOT2	0.00438539	0.350318	0.333	0.167	1	PRE	CNOT2
DDX21	0.00495369	0.32216	0.535	0.363	1	PRE	DDX21
BRK1	0.0052686	0.31853	0.747	0.627	1	PRE	BRK1
PHIP	0.00621006	0.339594	0.323	0.157	1	PRE	PHIP
RTRAF	0.00743069	0.277721	0.495	0.324	1	PRE	RTRAF
UQCR10	0.00766677	0.269509	0.556	0.343	1	PRE	UQCR10
MT-ND6	0.00791714	0.330554	0.737	0.578	1	PRE	MT-ND6
MSN	0.00809723	0.36993	0.556	0.373	1	PRE	MSN
TBPL1	0.00834965	0.278277	0.212	0.078	1	PRE	TBPL1
PLAC8	0.0103831	0.315274	0.747	0.637	1	PRE	PLAC8
MAGOH	0.0114931	0.277615	0.364	0.196	1	PRE	MAGOH
ANAPC16	0.0118527	0.321018	0.747	0.598	1	PRE	ANAPC16
IGBP1	0.011874	0.288357	0.343	0.186	1	PRE	IGBP1
TKT	0.0120692	0.281418	0.303	0.157	1	PRE	TKT
BCL2A1	0.0121745	0.50136	0.505	0.343	1	PRE	BCL2A1
TRBC2	0.0125736	0.267357	0.727	0.559	1	PRE	TRBC2
KMT2E	0.0127818	0.263416	0.707	0.549	1	PRE	KMT2E
PIAS1	0.0138085	0.325142	0.283	0.147	1	PRE	PIAS1
MAPK1IP1L	0.0139655	0.260552	0.404	0.225	1	PRE	MAPK1IP1L
TMF1	0.014506	0.305049	0.354	0.196	1	PRE	TMF1
PA2G4	0.0147563	0.278761	0.354	0.196	1	PRE	PA2G4
SEC61B	0.0154998	0.29574	0.788	0.647	1	PRE	SEC61B
WDR83OS	0.0156328	0.25487	0.687	0.51	1	PRE	WDR83OS
XPO1	0.0168127	0.305344	0.212	0.098	1	PRE	XPO1
CALCOCO2	0.0180524	0.282424	0.333	0.186	1	PRE	CALCOCO2
DNAJC10	0.0192281	0.268457	0.273	0.137	1	PRE	DNAJC10
ATP6AP2	0.0195027	0.252566	0.313	0.176	1	PRE	ATP6AP2
DNAJB9	0.0195469	0.261498	0.242	0.118	1	PRE	DNAJB9
NDUFV1	0.0201337	0.30927	0.434	0.304	1	PRE	NDUFV1
TRAF3IP3	0.0216652	0.321976	0.414	0.275	1	PRE	TRAF3IP3
ARL16	0.0226907	0.281069	0.222	0.108	1	PRE	ARL16
MITD1	0.0238483	0.261304	0.212	0.098	1	PRE	MITD1
SNRPB2	0.0258096	0.259135	0.323	0.196	1	PRE	SNRPB2
CDC37	0.0258101	0.312587	0.535	0.422	1	PRE	CDC37
RBBP4	0.0267835	0.28909	0.475	0.353	1	PRE	RBBP4
RGS2	0.0269077	0.31742	0.768	0.627	1	PRE	RGS2
KPNB1	0.027709	0.289833	0.333	0.196	1	PRE	KPNB1
MBNL1	0.0289316	0.256903	0.626	0.5	1	PRE	MBNL1
PPP2R1A	0.0294346	0.256126	0.374	0.245	1	PRE	PPP2R1A
FAM204A	0.0302116	0.256202	0.232	0.118	1	PRE	FAM204A
C9orf78	0.0304669	0.275347	0.424	0.284	1	PRE	C9orf78
MYH9	0.0358664	0.279808	0.465	0.333	1	PRE	MYH9
CHMP2A	0.0384288	0.253511	0.313	0.196	1	PRE	CHMP2A
SIVA1	0.0429231	0.279107	0.333	0.216	1	PRE	SIVA1
TWF2	0.0434366	0.265858	0.313	0.196	1	PRE	TWF2
NDUFS5	0.0463192	0.321187	0.414	0.314	1	PRE	NDUFS5
LINC00926	0.0484545	0.260636	0.576	0.451	1	PRE	LINC00926
COPS9	0.0497625	0.26526	0.323	0.206	1	PRE	COPS9
RPS2	3.24e-13	1.13859	0.941	0.848	1.09e-08	POST	RPS2
PFN1	2.78e-12	1.26759	0.775	0.556	9.31e-08	POST	PFN1
PCBP2	1.58e-09	0.869955	0.784	0.475	5.32e-05	POST	PCBP2
JUN	2.91e-09	0.646339	0.941	0.859	9.74e-05	POST	JUN
GRB2	1.2e-08	0.863935	0.559	0.242	0.000402395	POST	GRB2
FTH1	1.22e-08	0.752761	0.941	0.919	0.000408483	POST	FTH1
PGLS	1.35e-07	0.700773	0.343	0.051	0.00452054	POST	PGLS
NFKBIA	1.85e-07	1.05241	0.48	0.162	0.00619601	POST	NFKBIA
CCDC85B	2e-07	0.614274	0.265	0.01	0.00670265	POST	CCDC85B
HMGN1	3.29e-07	0.888229	0.51	0.222	0.0110187	POST	HMGN1
SNHG7	3.98e-07	0.65637	0.353	0.061	0.013332	POST	SNHG7
ATP5F1D	4e-07	0.758125	0.275	0.02	0.0134133	POST	ATP5F1D
FOS	1.13e-06	0.729058	0.951	0.818	0.0380532	POST	FOS
SERP1	1.54e-06	0.703658	0.539	0.242	0.0515986	POST	SERP1
NT5C	5.51e-06	0.534737	0.235	0.02	0.184933	POST	NT5C
PPP1R15A	1.04e-05	0.475066	0.863	0.677	0.349721	POST	PPP1R15A
JUNB	1.44e-05	0.713654	0.892	0.838	0.481417	POST	JUNB
MCUB	1.63e-05	0.468731	0.255	0.04	0.547748	POST	MCUB
ZFP36L2	1.76e-05	0.722275	0.647	0.384	0.59148	POST	ZFP36L2
RHOB	1.97e-05	0.631286	0.716	0.465	0.660537	POST	RHOB
PRELID1	2.11e-05	0.480447	0.216	0.02	0.707091	POST	PRELID1
IER2	2.65e-05	0.495267	0.931	0.788	0.888278	POST	IER2
UQCRFS1	6.15e-05	0.466626	0.235	0.04	1	POST	UQCRFS1
KRT10	6.62e-05	0.579496	0.265	0.061	1	POST	KRT10
MAP1LC3B	7.01e-05	0.611315	0.461	0.232	1	POST	MAP1LC3B
ANP32B	0.000102799	0.52387	0.52	0.293	1	POST	ANP32B
CDKN1A	0.000140365	0.571057	0.373	0.141	1	POST	CDKN1A
HSPA5	0.000194551	0.405778	0.657	0.354	1	POST	HSPA5
TRIR	0.000296329	0.491386	0.598	0.404	1	POST	TRIR
TUBB4B	0.000615413	0.52816	0.588	0.394	1	POST	TUBB4B
SH3BP5	0.00063233	0.387457	0.382	0.172	1	POST	SH3BP5
KLF6	0.000728047	0.265437	0.951	0.818	1	POST	KLF6
GUK1	0.000756286	0.465895	0.402	0.202	1	POST	GUK1
PTP4A1	0.000805967	0.452875	0.314	0.121	1	POST	PTP4A1
EIF4A3	0.000806816	0.478242	0.206	0.051	1	POST	EIF4A3
COX5A	0.000891697	0.503189	0.294	0.121	1	POST	COX5A
YBX1	0.00103972	0.415313	0.716	0.596	1	POST	YBX1
VOPP1	0.00115305	0.454	0.304	0.121	1	POST	VOPP1
KLF2	0.00123273	0.603519	0.725	0.657	1	POST	KLF2
TSPAN3	0.00134843	0.382105	0.51	0.303	1	POST	TSPAN3
TUBB2A	0.00140796	0.389255	0.216	0.061	1	POST	TUBB2A
AFF4	0.00144665	0.430738	0.294	0.111	1	POST	AFF4
CNN2	0.00146795	0.411303	0.49	0.323	1	POST	CNN2
PDIA3	0.00158009	0.477316	0.373	0.182	1	POST	PDIA3
ANXA11	0.0016321	0.361143	0.284	0.111	1	POST	ANXA11
FCRL2	0.00166047	0.388897	0.637	0.495	1	POST	FCRL2
EIF5A	0.0020596	0.453603	0.49	0.323	1	POST	EIF5A
RGS1	0.00207702	0.423289	0.265	0.101	1	POST	RGS1
DYNLL1	0.00250347	0.42694	0.5	0.313	1	POST	DYNLL1
BRD2	0.00257386	0.379169	0.676	0.545	1	POST	BRD2
H2AFX	0.0026519	0.391132	0.324	0.162	1	POST	H2AFX
C7orf50	0.00298324	0.422504	0.343	0.172	1	POST	C7orf50
GTF3A	0.00309451	0.33346	0.304	0.141	1	POST	GTF3A
AC020916.1	0.00311504	0.501208	0.225	0.081	1	POST	AC020916.1
PPP3CC	0.00323712	0.308705	0.333	0.152	1	POST	PPP3CC
FOSB	0.00342832	0.566788	0.461	0.293	1	POST	FOSB
SRSF2	0.00372711	0.306289	0.618	0.444	1	POST	SRSF2
RNASET2	0.00397045	0.443497	0.52	0.364	1	POST	RNASET2
LRRFIP1	0.00400317	0.419296	0.422	0.253	1	POST	LRRFIP1
LSM4	0.00440714	0.366843	0.275	0.121	1	POST	LSM4
PDLIM1	0.0046482	0.393592	0.461	0.293	1	POST	PDLIM1
CAMK1D	0.00492433	0.33334	0.304	0.141	1	POST	CAMK1D
ODC1	0.00493731	0.483848	0.314	0.162	1	POST	ODC1
GADD45B	0.00542239	0.317058	0.706	0.515	1	POST	GADD45B
COTL1	0.00575621	0.40396	0.422	0.253	1	POST	COTL1
POLE4	0.00610348	0.260445	0.363	0.192	1	POST	POLE4
CD79B	0.00641112	0.350781	0.667	0.525	1	POST	CD79B
SNX3	0.00645022	0.39196	0.598	0.475	1	POST	SNX3
RAC1	0.00650679	0.331076	0.225	0.091	1	POST	RAC1
ACAP2	0.00675058	0.31291	0.304	0.141	1	POST	ACAP2
SERTAD1	0.00741982	0.320799	0.598	0.444	1	POST	SERTAD1
ERAP2	0.0079202	0.309069	0.206	0.081	1	POST	ERAP2
AKIRIN2	0.00848301	0.314172	0.255	0.111	1	POST	AKIRIN2
WTAP	0.00893877	0.376585	0.324	0.182	1	POST	WTAP
ATP6V0C	0.00900923	0.442702	0.412	0.263	1	POST	ATP6V0C
ARL5A	0.00957324	0.386548	0.294	0.162	1	POST	ARL5A
PLEKHJ1	0.00976723	0.346962	0.284	0.141	1	POST	PLEKHJ1
PRPSAP2	0.00989826	0.356281	0.255	0.121	1	POST	PRPSAP2
H2AFZ	0.0106427	0.293407	0.637	0.505	1	POST	H2AFZ
DUSP2	0.0109448	0.536047	0.275	0.141	1	POST	DUSP2
KRAS	0.0122583	0.27109	0.206	0.081	1	POST	KRAS
AZIN1	0.0130097	0.316903	0.255	0.121	1	POST	AZIN1
NCOR1	0.0147422	0.263433	0.275	0.141	1	POST	NCOR1
BUD31	0.0158537	0.344479	0.255	0.131	1	POST	BUD31
VCP	0.017123	0.287084	0.431	0.273	1	POST	VCP
TUBA1B	0.018519	0.285315	0.52	0.364	1	POST	TUBA1B
CCNL1	0.0210307	0.301814	0.559	0.424	1	POST	CCNL1
PTPN18	0.0227935	0.255394	0.235	0.121	1	POST	PTPN18
ZFAND5	0.0236358	0.311277	0.255	0.141	1	POST	ZFAND5
ITM2B	0.0239852	0.347673	0.343	0.232	1	POST	ITM2B
CALM3	0.0243941	0.295983	0.382	0.263	1	POST	CALM3
GGA2	0.0250472	0.292414	0.275	0.152	1	POST	GGA2
HP1BP3	0.0270665	0.310878	0.353	0.242	1	POST	HP1BP3
CD47	0.0285551	0.352943	0.363	0.232	1	POST	CD47
LRP10	0.0300814	0.292983	0.265	0.152	1	POST	LRP10
UCP2	0.0316018	0.31367	0.814	0.717	1	POST	UCP2
P4HB	0.0325492	0.383868	0.216	0.111	1	POST	P4HB
ATRAID	0.0357493	0.254351	0.333	0.202	1	POST	ATRAID
CAPN2	0.0399158	0.287789	0.206	0.111	1	POST	CAPN2
DNAJA1	0.0456231	0.396093	0.304	0.202	1	POST	DNAJA1
SYNGR2	0.0484393	0.278926	0.549	0.465	1	POST	SYNGR2
