# Supplementary material for: Effects of poor sleep on the immune cell landscape as assessed by single-cell analysis
Source: Commun Biol. 2021 Nov 25;4:1325. doi: 10.1038/s42003-021-02859-8 (PMC8617259; doi:10.1038/s42003-021-02859-8)
Supplement: Supplementary file 7 — Supplementary Data 5 [file 42003_2021_2859_MOESM7_ESM.xlsx]

## Sheet: Supplementary Data 5A
Supplementary Data 5A. DEGs in cMC between postSU and preSU groups.
	p_val	avg_logFC	pct.1	pct.2	p_val_adj	cluster	gene
MT2A	0	2.40588	0.729	0.425	0	PRE	MT2A
MT1X	0	2.36731	0.578	0.21	0	PRE	MT1X
MT1G	0	2.32935	0.222	0.004	0	PRE	MT1G
MT1E	0	1.92351	0.318	0.035	0	PRE	MT1E
THBS1	4.39e-93	0.543942	0.21	0.09	1.47e-88	PRE	THBS1
PTGS2	1.31e-104	0.445841	0.26	0.118	4.4e-100	PRE	PTGS2
BTG2	1.55e-132	0.434217	0.691	0.538	5.2e-128	PRE	BTG2
HBEGF	2.96e-100	0.393655	0.354	0.198	9.94e-96	PRE	HBEGF
MT1F	2.34e-74	0.370493	0.156	0.061	7.84e-70	PRE	MT1F
G0S2	1.1e-25	0.366985	0.278	0.205	3.69e-21	PRE	G0S2
RPS4Y1	1.15e-79	0.339552	0.461	0.296	3.86e-75	PRE	RPS4Y1
AC007952.4	1.79e-63	0.32555	0.556	0.437	6.01e-59	PRE	AC007952.4
EGR1	3.26e-58	0.300641	0.5	0.375	1.09e-53	PRE	EGR1
EGR2	3.47e-74	0.278732	0.148	0.055	1.16e-69	PRE	EGR2
ZNF331	1.49e-46	0.276494	0.133	0.063	4.99e-42	PRE	ZNF331
JUN	0	0.829625	0.866	0.636	0	POST	JUN
CST3	2.15e-224	0.817426	0.885	0.82	7.21e-220	POST	CST3
NFKBIA	0	0.760187	0.806	0.584	0	POST	NFKBIA
CXCL8	9.21e-184	0.759842	0.561	0.338	3.09e-179	POST	CXCL8
PFN1	1.58e-173	0.741542	0.723	0.613	5.29e-169	POST	PFN1
CCL3	1.5e-166	0.722078	0.575	0.358	5.04e-162	POST	CCL3
CCL4	3.79e-133	0.705786	0.289	0.118	1.27e-128	POST	CCL4
RPS2	3.37e-166	0.667638	0.793	0.722	1.13e-161	POST	RPS2
SERP1	5.53e-148	0.623564	0.57	0.412	1.85e-143	POST	SERP1
CFD	5.89e-144	0.599365	0.457	0.272	1.98e-139	POST	CFD
IER3	6.72e-176	0.594527	0.553	0.351	2.26e-171	POST	IER3
KLF6	0	0.580106	0.918	0.747	0	POST	KLF6
ATP5F1D	7.59e-142	0.572599	0.194	0.049	2.54e-137	POST	ATP5F1D
PGLS	1.39e-138	0.552375	0.391	0.208	4.67e-134	POST	PGLS
TSC22D3	2.57e-254	0.526542	0.766	0.543	8.61e-250	POST	TSC22D3
ATP6V0C	2.95e-199	0.516055	0.606	0.356	9.91e-195	POST	ATP6V0C
FTH1	5.51e-69	0.515025	0.993	0.994	1.85e-64	POST	FTH1
CCL4L2	7.12e-63	0.511096	0.135	0.049	2.39e-58	POST	CCL4L2
AC020916.1	9.56e-148	0.501544	0.388	0.189	3.21e-143	POST	AC020916.1
PRELID1	9e-112	0.491817	0.273	0.124	3.02e-107	POST	PRELID1
IL1B	7.22e-97	0.483528	0.528	0.373	2.42e-92	POST	IL1B
CXCL2	5.43e-84	0.476102	0.133	0.036	1.82e-79	POST	CXCL2
COX5A	2.11e-97	0.443525	0.34	0.192	7.08e-93	POST	COX5A
ZFP36L2	3.49e-109	0.438515	0.647	0.516	1.17e-104	POST	ZFP36L2
VIM	0	0.42544	0.976	0.932	0	POST	VIM
AP1S2	1.37e-80	0.410345	0.621	0.514	4.61e-76	POST	AP1S2
GADD45B	2.67e-165	0.405903	0.778	0.619	8.96e-161	POST	GADD45B
ATP2B1-AS1	3.26e-125	0.402637	0.693	0.516	1.09e-120	POST	ATP2B1-AS1
FOSB	2.82e-138	0.392118	0.812	0.682	9.45e-134	POST	FOSB
C4orf48	9.71e-113	0.367446	0.129	0.022	3.26e-108	POST	C4orf48
MAP1LC3B	2.71e-77	0.366532	0.328	0.193	9.09e-73	POST	MAP1LC3B
KLF2	6.96e-77	0.356485	0.382	0.243	2.33e-72	POST	KLF2
CITED2	7.95e-93	0.356208	0.399	0.237	2.67e-88	POST	CITED2
CALM1	2.17e-111	0.339532	0.719	0.582	7.27e-107	POST	CALM1
UQCRFS1	1.71e-71	0.32836	0.238	0.121	5.72e-67	POST	UQCRFS1
NFKBIZ	9.75e-100	0.327809	0.626	0.46	3.27e-95	POST	NFKBIZ
ITM2B	8.67e-39	0.324633	0.672	0.615	2.91e-34	POST	ITM2B
RAB5IF	8.72e-58	0.324173	0.217	0.117	2.92e-53	POST	RAB5IF
DUSP1	8.46e-270	0.317975	0.989	0.97	2.84e-265	POST	DUSP1
PPP1R15A	5.8e-86	0.315149	0.688	0.576	1.94e-81	POST	PPP1R15A
ANP32B	7.79e-57	0.314255	0.359	0.246	2.61e-52	POST	ANP32B
GUK1	3.89e-59	0.313644	0.354	0.238	1.3e-54	POST	GUK1
ACTB	0	0.308758	0.999	0.998	0	POST	ACTB
CCDC85B	6.58e-114	0.307166	0.126	0.02	2.21e-109	POST	CCDC85B
ID2	1.8e-69	0.306497	0.643	0.525	6.04e-65	POST	ID2
TNF	5.26e-50	0.296151	0.241	0.141	1.76e-45	POST	TNF
FOS	4.15e-290	0.286959	0.999	0.995	1.39e-285	POST	FOS
JUND	1.35e-48	0.286224	0.538	0.431	4.54e-44	POST	JUND
SNX3	7.8e-44	0.27947	0.396	0.293	2.62e-39	POST	SNX3
PYCARD	1.07e-100	0.278943	0.721	0.552	3.58e-96	POST	PYCARD
CXCL3	9.2e-36	0.278925	0.058	0.016	3.09e-31	POST	CXCL3
PCBP2	1.14e-52	0.276932	0.699	0.64	3.83e-48	POST	PCBP2
COTL1	3.14e-25	0.268222	0.732	0.702	1.05e-20	POST	COTL1
LYZ	9.63e-160	0.265013	0.998	0.998	3.23e-155	POST	LYZ
PPDPF	1.37e-44	0.264569	0.537	0.441	4.58e-40	POST	PPDPF
CHMP1B	9.04e-33	0.264485	0.419	0.331	3.03e-28	POST	CHMP1B
UBE2D1	7.09e-46	0.262445	0.341	0.233	2.38e-41	POST	UBE2D1
ZFAND5	6.28e-47	0.259878	0.458	0.348	2.11e-42	POST	ZFAND5
TMEM160	4.85e-89	0.256033	0.106	0.019	1.63e-84	POST	TMEM160
RNF130	3.33e-38	0.252062	0.403	0.311	1.12e-33	POST	RNF130
MYLIP	1.01e-61	0.251161	0.219	0.112	3.38e-57	POST	MYLIP
ATF3	4.37e-37	0.250094	0.315	0.224	1.47e-32	POST	ATF3

## Sheet: Supplementary Data 5B
Supplementary Data 5B. DEGs in nMC between postSU and preSU groups.
	p_val	avg_logFC	pct.1	pct.2	p_val_adj	cluster	gene
MT1E	1.52e-56	1.54833	0.27	0.06	5.11e-52	PRE	MT1E
MT2A	4.1e-76	1.48852	0.871	0.712	1.38e-71	PRE	MT2A
MT1X	2.64e-28	1.16784	0.229	0.088	8.85e-24	PRE	MT1X
MT1G	3.32e-23	1.08052	0.07	0.003	1.11e-18	PRE	MT1G
G0S2	6.29e-10	0.430119	0.217	0.131	2.11e-05	PRE	G0S2
TIMP1	1.3e-17	0.270763	0.942	0.906	4.37e-13	PRE	TIMP1
JUN	1.22e-132	1.13588	0.839	0.503	4.1e-128	POST	JUN
CST3	2.31e-43	0.804022	0.963	0.938	7.76e-39	POST	CST3
PFN1	3.62e-32	0.790381	0.893	0.834	1.21e-27	POST	PFN1
FOS	1.56e-132	0.725509	0.993	0.942	5.23e-128	POST	FOS
CFD	7.03e-45	0.683057	0.679	0.494	2.36e-40	POST	CFD
RPS2	2.31e-42	0.679238	0.897	0.844	7.76e-38	POST	RPS2
GADD45B	2.5e-80	0.559313	0.874	0.646	8.39e-76	POST	GADD45B
FOSB	1.01e-55	0.54376	0.709	0.436	3.4e-51	POST	FOSB
SERP1	4.52e-26	0.517388	0.612	0.505	1.52e-21	POST	SERP1
ITM2B	1.35e-17	0.516966	0.78	0.742	4.52e-13	POST	ITM2B
PRELID1	5.93e-27	0.514518	0.385	0.222	1.99e-22	POST	PRELID1
TSC22D3	1.54e-85	0.498076	0.953	0.805	5.15e-81	POST	TSC22D3
NFKBIA	1.52e-26	0.49522	0.628	0.458	5.1e-22	POST	NFKBIA
ZFP36L2	4.47e-28	0.439536	0.625	0.461	1.5e-23	POST	ZFP36L2
BRD2	2.02e-50	0.43346	0.731	0.5	6.76e-46	POST	BRD2
ATP2B1-AS1	2.6e-42	0.430509	0.706	0.483	8.7e-38	POST	ATP2B1-AS1
PGLS	6.76e-24	0.429481	0.466	0.318	2.27e-19	POST	PGLS
RHOB	9.28e-33	0.42826	0.747	0.575	3.11e-28	POST	RHOB
ATP6V0C	8.79e-46	0.4015	0.817	0.547	2.95e-41	POST	ATP6V0C
NEU1	2.33e-22	0.394833	0.39	0.234	7.81e-18	POST	NEU1
JUNB	1.74e-31	0.390781	0.954	0.921	5.85e-27	POST	JUNB
TUBB4B	2.25e-38	0.390659	0.636	0.422	7.54e-34	POST	TUBB4B
RBKS	2.63e-29	0.38783	0.257	0.094	8.82e-25	POST	RBKS
PPP1R15A	9.79e-45	0.381396	0.832	0.642	3.28e-40	POST	PPP1R15A
KLF6	1.63e-44	0.376237	0.915	0.797	5.47e-40	POST	KLF6
ATP5F1D	7.96e-22	0.374042	0.166	0.053	2.67e-17	POST	ATP5F1D
MAFB	2.75e-33	0.364397	0.762	0.584	9.23e-29	POST	MAFB
COX5A	1.12e-18	0.363477	0.432	0.302	3.74e-14	POST	COX5A
CXCL8	1.12e-16	0.359292	0.212	0.098	3.75e-12	POST	CXCL8
AC020916.1	6.33e-25	0.358795	0.304	0.147	2.12e-20	POST	AC020916.1
IER2	4.16e-35	0.357356	0.93	0.858	1.4e-30	POST	IER2
IFRD1	8.76e-29	0.356083	0.497	0.309	2.94e-24	POST	IFRD1
CALM1	4.29e-48	0.351119	0.921	0.78	1.44e-43	POST	CALM1
UQCRFS1	3.87e-25	0.350551	0.322	0.168	1.3e-20	POST	UQCRFS1
TNF	1.11e-20	0.339725	0.49	0.328	3.73e-16	POST	TNF
SERTAD1	5.76e-31	0.338569	0.591	0.39	1.93e-26	POST	SERTAD1
AP1S2	1.55e-15	0.333131	0.509	0.392	5.19e-11	POST	AP1S2
DUSP1	5.97e-68	0.332578	0.994	0.992	2e-63	POST	DUSP1
CHCHD10	7.47e-19	0.331882	0.197	0.084	2.5e-14	POST	CHCHD10
CHMP1B	5.97e-22	0.330699	0.512	0.35	2e-17	POST	CHMP1B
CCDC85B	8.11e-41	0.325793	0.196	0.03	2.72e-36	POST	CCDC85B
PYCARD	2.03e-46	0.324433	0.928	0.765	6.82e-42	POST	PYCARD
RNF130	9.27e-18	0.309809	0.417	0.284	3.11e-13	POST	RNF130
MAP1LC3B	1.41e-21	0.308453	0.378	0.225	4.74e-17	POST	MAP1LC3B
SYNGR2	1.4e-28	0.307279	0.806	0.645	4.7e-24	POST	SYNGR2
GUK1	6.85e-19	0.30696	0.462	0.318	2.3e-14	POST	GUK1
ZFAND5	4.73e-21	0.302499	0.671	0.552	1.59e-16	POST	ZFAND5
ID2	2.64e-25	0.299797	0.806	0.676	8.86e-21	POST	ID2
FTH1	0.00297927	0.297931	0.997	1	1	POST	FTH1
COTL1	1.99e-06	0.294419	0.916	0.913	0.0667829	POST	COTL1
SRSF7	7.32e-21	0.293957	0.731	0.612	2.46e-16	POST	SRSF7
MYLIP	3.79e-29	0.291862	0.274	0.106	1.27e-24	POST	MYLIP
VIM	4.44e-35	0.290982	0.979	0.928	1.49e-30	POST	VIM
ANP32B	4.11e-13	0.281519	0.493	0.394	1.38e-08	POST	ANP32B
WSB1	1.26e-29	0.281131	0.895	0.798	4.21e-25	POST	WSB1
FUS	3.5e-20	0.2796	0.717	0.582	1.17e-15	POST	FUS
CD47	5.31e-15	0.272765	0.366	0.24	1.78e-10	POST	CD47
KLF4	3e-19	0.269091	0.633	0.486	1.01e-14	POST	KLF4
CITED2	7.29e-16	0.261388	0.462	0.326	2.44e-11	POST	CITED2
CKS2	9.23e-28	0.258891	0.239	0.085	3.1e-23	POST	CKS2
DYNLL1	1.72e-21	0.25587	0.81	0.69	5.76e-17	POST	DYNLL1
POLR2A	1.71e-15	0.254064	0.5	0.366	5.73e-11	POST	POLR2A
AMD1	3.81e-16	0.251214	0.443	0.302	1.28e-11	POST	AMD1

## Sheet: Supplementary Data 5C
Supplementary Data 5C. DEGs in iMC between postSU and preSU groups.
	p_val	avg_logFC	pct.1	pct.2	p_val_adj	cluster	gene
MT2A	4.28e-42	1.70654	0.746	0.507	1.44e-37	PRE	MT2A
MT1X	3.22e-33	1.32574	0.445	0.155	1.08e-28	PRE	MT1X
MT1E	1.38e-27	1.0386	0.235	0.02	4.63e-23	PRE	MT1E
MT1G	1.01e-12	0.709064	0.098	0.004	3.39e-08	PRE	MT1G
HBEGF	6.03e-16	0.411647	0.463	0.262	2.02e-11	PRE	HBEGF
BTG2	3.2e-16	0.404656	0.806	0.688	1.07e-11	PRE	BTG2
ARL4C	1.61e-12	0.390653	0.409	0.253	5.41e-08	PRE	ARL4C
CYP1B1	4.32e-11	0.367904	0.237	0.096	1.45e-06	PRE	CYP1B1
FTH1	1.35e-32	0.349357	0.997	1	4.52e-28	PRE	FTH1
DDIT4	1.13e-07	0.340009	0.422	0.295	0.00379105	PRE	DDIT4
EGR2	9.16e-11	0.338935	0.31	0.155	3.07e-06	PRE	EGR2
PTGS2	8.79e-10	0.305317	0.318	0.168	2.95e-05	PRE	PTGS2
OSM	1.19e-07	0.287382	0.222	0.113	0.00399036	PRE	OSM
THBS1	6.26e-07	0.280029	0.098	0.028	0.0209845	PRE	THBS1
GPR183	1.27e-07	0.27516	0.305	0.179	0.00426147	PRE	GPR183
ATP1B3	5.47e-09	0.274639	0.357	0.212	0.000183447	PRE	ATP1B3
C1QA	0.0315084	0.274287	0.118	0.083	1	PRE	C1QA
EGR1	3.07e-07	0.2707	0.634	0.498	0.0103071	PRE	EGR1
APOBEC3A	3.16e-05	0.269408	0.433	0.328	1	PRE	APOBEC3A
ZNF331	3.88e-07	0.268678	0.213	0.109	0.0130129	PRE	ZNF331
DUSP2	1.68e-06	0.262591	0.306	0.197	0.056462	PRE	DUSP2
RUNX3	1.87e-08	0.256413	0.333	0.196	0.00062655	PRE	RUNX3
JUN	5.53e-55	0.853238	0.891	0.667	1.85e-50	POST	JUN
TSC22D3	9.13e-44	0.606829	0.884	0.663	3.06e-39	POST	TSC22D3
CCL4	3.13e-09	0.6044	0.28	0.15	0.0001049	POST	CCL4
CXCL8	1.98e-15	0.585707	0.362	0.172	6.64e-11	POST	CXCL8
KLF6	7.55e-39	0.5821	0.937	0.787	2.53e-34	POST	KLF6
TNF	2.54e-14	0.469973	0.43	0.246	8.52e-10	POST	TNF
CALM1	4.29e-31	0.457874	0.884	0.695	1.44e-26	POST	CALM1
FOS	2.79e-55	0.426265	0.998	0.997	9.36e-51	POST	FOS
IER3	2.54e-10	0.401975	0.539	0.398	8.51e-06	POST	IER3
CITED2	1.05e-12	0.399712	0.423	0.255	3.51e-08	POST	CITED2
NFKBIZ	6.8e-14	0.378445	0.718	0.557	2.28e-09	POST	NFKBIZ
FOSB	1.05e-15	0.371563	0.827	0.75	3.53e-11	POST	FOSB
CCL4L2	0.0296706	0.364923	0.14	0.103	1	POST	CCL4L2
AC020916.1	3.61e-11	0.348684	0.437	0.277	1.21e-06	POST	AC020916.1
NFKBIA	4.55e-16	0.345734	0.827	0.707	1.52e-11	POST	NFKBIA
VIM	5.46e-19	0.338795	0.983	0.945	1.83e-14	POST	VIM
ACTB	1.01e-51	0.33203	1	1	3.38e-47	POST	ACTB
GADD45B	1.5e-19	0.328781	0.945	0.838	5.02e-15	POST	GADD45B
PPDPF	5.01e-10	0.318221	0.653	0.528	1.68e-05	POST	PPDPF
ATP2B1-AS1	1.01e-09	0.308501	0.699	0.544	3.38e-05	POST	ATP2B1-AS1
PPP1R15A	7.6e-13	0.298756	0.828	0.711	2.55e-08	POST	PPP1R15A
MYLIP	7.64e-13	0.294177	0.334	0.166	2.56e-08	POST	MYLIP
PYCARD	3.18e-17	0.294147	0.856	0.646	1.06e-12	POST	PYCARD
TUBB4B	2.13e-09	0.293605	0.601	0.489	7.14e-05	POST	TUBB4B
SRSF7	1.03e-09	0.293214	0.688	0.582	3.47e-05	POST	SRSF7
DNAJB1	4.3e-08	0.290721	0.446	0.318	0.0014419	POST	DNAJB1
PPBP	6.16e-06	0.28635	0.135	0.063	0.206515	POST	PPBP
CCL3	0.000128843	0.279184	0.576	0.479	1	POST	CCL3
HERPUD1	1.18e-09	0.278297	0.668	0.533	3.96e-05	POST	HERPUD1
WSB1	2.39e-10	0.277029	0.723	0.618	8.01e-06	POST	WSB1
CKS2	1.36e-11	0.274063	0.22	0.092	4.56e-07	POST	CKS2
SNHG12	1.18e-12	0.274048	0.218	0.083	3.97e-08	POST	SNHG12
LIPA	2.67e-06	0.27077	0.557	0.449	0.0897023	POST	LIPA
S100A10	2.79e-10	0.265582	0.972	0.953	9.37e-06	POST	S100A10
LYZ	1.35e-10	0.264139	0.998	0.993	4.52e-06	POST	LYZ
HLA-DQA1	2.8e-05	0.256969	0.688	0.616	0.938912	POST	HLA-DQA1
EIF4EBP1	7.89e-08	0.254904	0.494	0.362	0.00264546	POST	EIF4EBP1
TSPO	3e-17	0.252672	0.958	0.882	1.01e-12	POST	TSPO
FKBP1A	1.98e-13	0.252616	0.941	0.852	6.64e-09	POST	FKBP1A
DUSP1	8.15e-22	0.250089	0.998	1	2.73e-17	POST	DUSP1
