# Supplementary material for: Effects of poor sleep on the immune cell landscape as assessed by single-cell analysis
Source: Commun Biol. 2021 Nov 25;4:1325. doi: 10.1038/s42003-021-02859-8 (PMC8617259; doi:10.1038/s42003-021-02859-8)
Supplement: Supplementary file 8 — Supplementary Data 6 [file 42003_2021_2859_MOESM8_ESM.xlsx]

## Sheet: Supplementary Data 6A
Supplementary Data 6A. DEGs in cDC1 between postSU and preSU groups.
	p_val	avg_logFC	pct.1	pct.2	p_val_adj	cluster	gene
HNRNPA2B1	0.000314707	0.43946	0.962	1	1	PRE	HNRNPA2B1
SF3B2	0.000568326	0.552941	0.923	0.519	1	PRE	SF3B2
ETF1	0.0010437	0.635524	0.538	0.148	1	PRE	ETF1
DAD1	0.00124033	0.501283	0.846	0.519	1	PRE	DAD1
SUPT4H1	0.00152923	0.574187	0.808	0.407	1	PRE	SUPT4H1
TMEM179B	0.00156959	0.608896	0.615	0.296	1	PRE	TMEM179B
AP3B1	0.0019804	0.34552	0.654	0.185	1	PRE	AP3B1
UBE4A	0.00213662	0.359376	0.308	0	1	PRE	UBE4A
PREX1	0.00248377	0.527568	0.654	0.259	1	PRE	PREX1
MGST1	0.00334305	0.696322	0.538	0.185	1	PRE	MGST1
MADD	0.00397868	0.334792	0.346	0.037	1	PRE	MADD
DENND4C	0.00397868	0.277547	0.346	0.037	1	PRE	DENND4C
RBM39	0.00412596	0.442455	0.923	0.667	1	PRE	RBM39
TXNL1	0.00413452	0.643604	0.808	0.519	1	PRE	TXNL1
CCDC14	0.00448144	0.347831	0.269	0	1	PRE	CCDC14
ATP6V1C1	0.00448144	0.283345	0.269	0	1	PRE	ATP6V1C1
MYL6B	0.00448144	0.268099	0.269	0	1	PRE	MYL6B
SYNE3	0.00468804	0.403188	0.346	0.037	1	PRE	SYNE3
AKAP11	0.00495682	0.459782	0.423	0.111	1	PRE	AKAP11
S100A6	0.00536092	0.549416	1	0.926	1	PRE	S100A6
THRAP3	0.00545709	0.641271	0.692	0.481	1	PRE	THRAP3
ASH1L	0.00552205	0.52573	0.577	0.259	1	PRE	ASH1L
COPB1	0.00559477	0.477777	0.462	0.148	1	PRE	COPB1
CTSC	0.00639274	0.439007	0.538	0.185	1	PRE	CTSC
COPB2	0.00639784	0.457263	0.5	0.148	1	PRE	COPB2
PLXNB2	0.00698018	0.359398	0.462	0.111	1	PRE	PLXNB2
TKT	0.00777432	0.446256	0.808	0.704	1	PRE	TKT
NT5DC1	0.00778811	0.450302	0.462	0.148	1	PRE	NT5DC1
PSMB10	0.0078038	0.301695	1	0.852	1	PRE	PSMB10
AP2B1	0.00863117	0.359542	0.423	0.111	1	PRE	AP2B1
ATG16L1	0.00867344	0.313754	0.308	0.037	1	PRE	ATG16L1
LCP1	0.00868215	0.296007	0.962	1	1	PRE	LCP1
TGOLN2	0.00872396	0.435791	0.769	0.556	1	PRE	TGOLN2
UTP14A	0.00923383	0.320547	0.231	0	1	PRE	UTP14A
TRIM21	0.00923383	0.305246	0.231	0	1	PRE	TRIM21
CCNT2	0.00923383	0.29462	0.231	0	1	PRE	CCNT2
CHTOP	0.00944771	0.487056	0.462	0.148	1	PRE	CHTOP
CAP1	0.00963282	0.327011	1	0.963	1	PRE	CAP1
CCDC88A	0.00996763	0.536799	0.885	0.667	1	PRE	CCDC88A
MALAT1	0.0101421	0.398882	1	1	1	PRE	MALAT1
DDOST	0.010145	0.504222	0.769	0.63	1	PRE	DDOST
CCT2	0.0102286	0.501608	0.923	0.63	1	PRE	CCT2
MTPN	0.0102311	0.369537	0.808	0.667	1	PRE	MTPN
DPYSL2	0.0108235	0.55745	0.538	0.259	1	PRE	DPYSL2
HCK	0.0108815	0.409999	0.808	0.63	1	PRE	HCK
SFXN3	0.0109884	0.284442	0.308	0.037	1	PRE	SFXN3
LRPAP1	0.0116501	0.371357	0.538	0.222	1	PRE	LRPAP1
MT-ND1	0.0124271	0.339442	1	1	1	PRE	MT-ND1
RAB11A	0.0125571	0.363048	0.885	0.593	1	PRE	RAB11A
KAT6A	0.0129586	0.332785	0.346	0.074	1	PRE	KAT6A
GTF2B	0.0134286	0.353572	0.692	0.333	1	PRE	GTF2B
ARHGAP21	0.0139012	0.353988	0.346	0.074	1	PRE	ARHGAP21
GTF3C6	0.014025	0.372457	0.577	0.259	1	PRE	GTF3C6
ANXA4	0.0140375	0.457531	0.692	0.407	1	PRE	ANXA4
MTREX	0.0147443	0.368677	0.385	0.111	1	PRE	MTREX
PSMB7	0.0148207	0.284401	0.615	0.222	1	PRE	PSMB7
VPS53	0.0149039	0.277852	0.346	0.074	1	PRE	VPS53
TAX1BP1	0.0153153	0.512957	0.654	0.37	1	PRE	TAX1BP1
CCT5	0.0156986	0.476988	0.769	0.444	1	PRE	CCT5
CLK1	0.0165084	0.365133	0.769	0.444	1	PRE	CLK1
Z93241.1	0.0170775	0.463228	0.269	0.037	1	PRE	Z93241.1
C1orf50	0.0170775	0.410704	0.269	0.037	1	PRE	C1orf50
TUBA1B	0.0174583	0.406363	0.923	0.852	1	PRE	TUBA1B
SLC38A1	0.0183474	0.495435	0.615	0.407	1	PRE	SLC38A1
ERAP1	0.0184495	0.365931	0.269	0.037	1	PRE	ERAP1
INCENP	0.0184495	0.291034	0.269	0.037	1	PRE	INCENP
RBM33	0.0185897	0.305676	0.538	0.185	1	PRE	RBM33
SAFB2	0.0190601	0.382712	0.385	0.111	1	PRE	SAFB2
APEX1	0.019571	0.34205	0.808	0.667	1	PRE	APEX1
IFT20	0.0202071	0.406981	0.731	0.556	1	PRE	IFT20
PTGES3	0.0206484	0.465323	0.846	0.741	1	PRE	PTGES3
TRA2A	0.0208098	0.319323	0.769	0.37	1	PRE	TRA2A
ANXA2	0.0210731	0.457734	0.885	0.852	1	PRE	ANXA2
WDR41	0.0213753	0.45684	0.615	0.37	1	PRE	WDR41
DCAF5	0.0214854	0.342369	0.269	0.037	1	PRE	DCAF5
YBEY	0.0225827	0.387065	0.308	0.074	1	PRE	YBEY
NFE2L2	0.0227587	0.515182	0.5	0.259	1	PRE	NFE2L2
ECSIT	0.0247433	0.3152	0.5	0.185	1	PRE	ECSIT
MYO18A	0.0251166	0.40791	0.5	0.222	1	PRE	MYO18A
SNX14	0.0251671	0.313223	0.423	0.148	1	PRE	SNX14
ELP2	0.0259776	0.257797	0.385	0.111	1	PRE	ELP2
SMIM7	0.0261281	0.337579	0.462	0.222	1	PRE	SMIM7
TAF15	0.0268847	0.334458	0.769	0.519	1	PRE	TAF15
CHD1	0.0275958	0.339636	0.385	0.111	1	PRE	CHD1
ANXA1	0.0276195	0.441537	0.885	0.778	1	PRE	ANXA1
FKBP5	0.0276486	0.35068	0.308	0.074	1	PRE	FKBP5
DDHD1	0.0276486	0.328319	0.308	0.074	1	PRE	DDHD1
MT-ND3	0.027998	0.261664	1	1	1	PRE	MT-ND3
MAGED2	0.028025	0.537407	0.346	0.111	1	PRE	MAGED2
PSMD7	0.0284686	0.286833	0.731	0.333	1	PRE	PSMD7
SAMHD1	0.0292929	0.30854	0.962	1	1	PRE	SAMHD1
CD59	0.0293181	0.47207	0.462	0.185	1	PRE	CD59
SWAP70	0.0295423	0.455348	0.308	0.074	1	PRE	SWAP70
EED	0.0295423	0.254679	0.308	0.074	1	PRE	EED
PRDX4	0.0295423	0.253336	0.308	0.074	1	PRE	PRDX4
MT-ATP8	0.0300758	0.465205	0.615	0.407	1	PRE	MT-ATP8
PHPT1	0.0305496	0.282391	0.577	0.296	1	PRE	PHPT1
CASP8	0.0316126	0.342262	0.423	0.148	1	PRE	CASP8
RPAP3	0.0324879	0.314661	0.538	0.296	1	PRE	RPAP3
WDR7	0.0330405	0.357962	0.231	0.037	1	PRE	WDR7
SMC1A	0.033661	0.402547	0.346	0.111	1	PRE	SMC1A
TST	0.033666	0.254582	0.308	0.074	1	PRE	TST
FNBP1	0.0339349	0.417361	0.885	0.815	1	PRE	FNBP1
CAPNS1	0.0343832	0.258504	0.692	0.37	1	PRE	CAPNS1
GNAI2	0.034474	0.376063	0.769	0.556	1	PRE	GNAI2
VAPA	0.034538	0.385332	0.538	0.333	1	PRE	VAPA
HNRNPC	0.0348719	0.261411	0.846	0.926	1	PRE	HNRNPC
NAGK	0.0358546	0.374	0.538	0.296	1	PRE	NAGK
ARHGAP5	0.0358546	0.293851	0.577	0.259	1	PRE	ARHGAP5
SELL	0.0361144	0.443087	0.885	0.778	1	PRE	SELL
SNW1	0.036741	0.415007	0.654	0.481	1	PRE	SNW1
OXCT1	0.0383476	0.375259	0.231	0.037	1	PRE	OXCT1
NUP160	0.0383476	0.270429	0.231	0.037	1	PRE	NUP160
PMM1	0.0384748	0.381094	0.423	0.185	1	PRE	PMM1
MTDH	0.0388916	0.433602	0.885	0.889	1	PRE	MTDH
BCLAF1	0.0390033	0.268627	0.885	0.704	1	PRE	BCLAF1
TUBGCP2	0.0395145	0.450001	0.538	0.296	1	PRE	TUBGCP2
SDF2	0.0402395	0.280455	0.346	0.111	1	PRE	SDF2
HDAC8	0.0407697	0.320531	0.308	0.074	1	PRE	HDAC8
ARL6IP5	0.0411631	0.302116	0.769	0.556	1	PRE	ARL6IP5
ANXA6	0.0414012	0.329652	0.923	0.815	1	PRE	ANXA6
GHITM	0.0415325	0.377181	0.769	0.704	1	PRE	GHITM
2021-09-07	0.0422581	0.389298	0.731	0.444	1	PRE	2021-09-07
GLIPR1	0.0432097	0.414309	0.885	0.852	1	PRE	GLIPR1
SLTM	0.0439233	0.255072	0.615	0.37	1	PRE	SLTM
BDP1	0.0442275	0.361089	0.5	0.259	1	PRE	BDP1
ANKRD13C	0.0443625	0.311585	0.231	0.037	1	PRE	ANKRD13C
CASC3	0.0450643	0.332145	0.423	0.185	1	PRE	CASC3
SERPINB8	0.0452061	0.259778	0.346	0.111	1	PRE	SERPINB8
GMFG	0.0467425	0.333312	0.885	0.778	1	PRE	GMFG
PRKAR1A	0.046989	0.454528	0.808	0.741	1	PRE	PRKAR1A
WDFY4	0.0471879	0.255163	0.923	0.889	1	PRE	WDFY4
ATP2B4	0.0472467	0.467775	0.385	0.148	1	PRE	ATP2B4
2021-03-06	0.0472467	0.337638	0.385	0.148	1	PRE	2021-03-06
THBD	0.0476596	0.478048	0.462	0.259	1	PRE	THBD
HIKESHI	0.047791	0.366923	0.5	0.333	1	PRE	HIKESHI
ELF2	0.047791	0.290843	0.538	0.296	1	PRE	ELF2
PUF60	0.0482998	0.423835	0.577	0.333	1	PRE	PUF60
UBA52	0.000180236	0.271193	1	1	1	POST	UBA52
IER2	0.0010902	0.497429	0.926	0.885	1	POST	IER2
KIF20B	0.00153156	0.43691	0.333	0	1	POST	KIF20B
MPST	0.00153156	0.298546	0.333	0	1	POST	MPST
ERLEC1	0.00260196	0.312816	0.481	0.077	1	POST	ERLEC1
BAZ2A	0.00301261	0.340069	0.481	0.077	1	POST	BAZ2A
PNMA1	0.00310701	0.49472	0.407	0.077	1	POST	PNMA1
C19orf70	0.00333116	0.282127	0.778	0.462	1	POST	C19orf70
UBE2N	0.0034761	0.416835	0.815	0.5	1	POST	UBE2N
PLK2	0.00448326	0.570988	0.63	0.308	1	POST	PLK2
SNX3	0.00453893	0.692169	1	0.885	1	POST	SNX3
CITED2	0.00488835	0.425385	0.852	0.423	1	POST	CITED2
ZNF592	0.00508402	0.357579	0.333	0.038	1	POST	ZNF592
SEC22C	0.00508402	0.309196	0.333	0.038	1	POST	SEC22C
INTS6	0.00523804	0.409589	0.407	0.077	1	POST	INTS6
DEK	0.00547166	0.461949	0.815	0.462	1	POST	DEK
AC044849.1	0.00596795	0.320128	0.333	0.038	1	POST	AC044849.1
ZNF706	0.0062528	0.392724	0.778	0.462	1	POST	ZNF706
ASB2	0.00760283	0.311312	0.556	0.231	1	POST	ASB2
HSPE1	0.00804059	0.413776	0.778	0.5	1	POST	HSPE1
UVRAG	0.00844827	0.336669	0.519	0.192	1	POST	UVRAG
C1orf43	0.00883262	0.370031	0.815	0.615	1	POST	C1orf43
PPP1R15A	0.00975989	0.36397	0.963	0.731	1	POST	PPP1R15A
ZMIZ2	0.00988099	0.257585	0.407	0.077	1	POST	ZMIZ2
NFKBIA	0.0101307	0.715945	0.704	0.423	1	POST	NFKBIA
KLF6	0.0106736	0.380929	1	0.923	1	POST	KLF6
DUSP2	0.0107227	0.927057	0.444	0.154	1	POST	DUSP2
RBM17	0.0112583	0.490358	0.407	0.115	1	POST	RBM17
MYLIP	0.0114648	0.330043	0.556	0.231	1	POST	MYLIP
ATP6V1E1	0.0121593	0.300848	0.444	0.115	1	POST	ATP6V1E1
NUDT17	0.0122017	0.317808	0.222	0	1	POST	NUDT17
SRSF9	0.0122017	0.314705	0.222	0	1	POST	SRSF9
RSPH3	0.0122017	0.307988	0.222	0	1	POST	RSPH3
MPI	0.0122017	0.282144	0.222	0	1	POST	MPI
CEP290	0.0122017	0.275133	0.222	0	1	POST	CEP290
FKBP1B	0.0122017	0.272918	0.222	0	1	POST	FKBP1B
2021-09-03	0.0122017	0.266227	0.222	0	1	POST	2021-09-03
RUVBL1	0.0122017	0.252006	0.222	0	1	POST	RUVBL1
CCDC85B	0.0123399	0.481893	0.296	0.038	1	POST	CCDC85B
ASCC2	0.012821	0.279801	0.407	0.115	1	POST	ASCC2
FAM53C	0.0144061	0.342482	0.519	0.192	1	POST	FAM53C
THUMPD3-AS1	0.0144061	0.263755	0.519	0.192	1	POST	THUMPD3-AS1
FOS	0.014429	0.336491	1	1	1	POST	FOS
ZNF22	0.0146022	0.283378	0.444	0.154	1	POST	ZNF22
VTA1	0.0154287	0.251848	0.333	0.077	1	POST	VTA1
ARF6	0.0155761	0.334337	0.741	0.423	1	POST	ARF6
SIRT1	0.0166895	0.272611	0.296	0.038	1	POST	SIRT1
ALG5	0.0174829	0.321637	0.444	0.154	1	POST	ALG5
RBM42	0.0184663	0.254523	0.37	0.115	1	POST	RBM42
DNAJB6	0.0190591	0.331941	0.63	0.269	1	POST	DNAJB6
NT5C	0.0214854	0.272926	0.259	0.038	1	POST	NT5C
RHOF	0.0218925	0.312558	0.667	0.346	1	POST	RHOF
SKA2	0.0231134	0.272645	0.333	0.077	1	POST	SKA2
DUSP1	0.0243937	0.3552	0.963	0.923	1	POST	DUSP1
RGCC	0.0244475	0.568165	0.407	0.154	1	POST	RGCC
SSU72	0.0246338	0.283864	0.593	0.308	1	POST	SSU72
DPP4	0.0247433	0.303504	0.481	0.192	1	POST	DPP4
DSE	0.0279355	0.303381	0.778	0.577	1	POST	DSE
JAZF1	0.028437	0.297946	0.37	0.115	1	POST	JAZF1
STK4	0.0300877	0.339376	0.778	0.538	1	POST	STK4
MZT2B	0.0301859	0.296447	0.37	0.115	1	POST	MZT2B
JUNB	0.0305718	0.725779	0.963	0.846	1	POST	JUNB
AK2	0.0309288	0.380104	0.593	0.346	1	POST	AK2
ZFAND5	0.0313141	0.438312	0.556	0.308	1	POST	ZFAND5
ARHGDIA	0.0327089	0.350569	0.852	0.731	1	POST	ARHGDIA
LSM6	0.0327089	0.282059	0.889	0.692	1	POST	LSM6
IL10RA	0.0335615	0.28088	0.556	0.231	1	POST	IL10RA
CXCL16	0.0338458	0.345569	0.704	0.5	1	POST	CXCL16
ARRB2	0.0361636	0.348167	0.519	0.269	1	POST	ARRB2
JUN	0.0376563	0.56309	0.815	0.615	1	POST	JUN
CST3	0.0381937	0.786342	1	1	1	POST	CST3
NIP7	0.0382723	0.287167	0.296	0.077	1	POST	NIP7
SQSTM1	0.0398177	0.3461	0.444	0.231	1	POST	SQSTM1
TRERF1	0.0402395	0.292291	0.333	0.115	1	POST	TRERF1
ING1	0.0407697	0.26569	0.296	0.077	1	POST	ING1
EIF2AK4	0.041896	0.394512	0.444	0.231	1	POST	EIF2AK4
SSBP4	0.0427886	0.259977	0.222	0.038	1	POST	SSBP4
C9orf16	0.0432809	0.284084	0.704	0.538	1	POST	C9orf16
NSL1	0.0435746	0.25667	0.444	0.192	1	POST	NSL1
SNRNP25	0.0436596	0.367431	0.667	0.423	1	POST	SNRNP25
CTSB	0.0447476	0.253735	0.37	0.154	1	POST	CTSB
CLEC9A	0.0459243	0.641202	0.889	0.808	1	POST	CLEC9A
RPL36A	0.0472726	0.288605	1	0.923	1	POST	RPL36A

## Sheet: Supplementary Data 6B
Supplementary Data 6B. DEGs in cDC2 between postSU and preSU groups.
	p_val	avg_logFC	pct.1	pct.2	p_val_adj	cluster	gene
MT2A	3.88e-15	1.20093	0.616	0.419	1.3e-10	PRE	MT2A
MT1X	3.12e-09	0.772271	0.384	0.236	0.000104805	PRE	MT1X
MT1E	4.9e-08	0.481237	0.139	0.038	0.00164295	PRE	MT1E
ARL4C	6.11e-18	0.475201	0.816	0.69	2.05e-13	PRE	ARL4C
MT1G	0.000144036	0.378425	0.053	0.01	1	PRE	MT1G
MT-ND4L	2.89e-20	0.35947	0.989	0.996	9.7e-16	PRE	MT-ND4L
IFITM1	0.0102975	0.32603	0.403	0.345	1	PRE	IFITM1
CST7	0.000305249	0.267472	0.376	0.268	1	PRE	CST7
MT-ND3	1.16e-27	0.264138	0.997	1	3.9e-23	PRE	MT-ND3
RPS2	1.96e-15	0.786093	0.988	0.968	6.56e-11	POST	RPS2
JUN	1.47e-29	0.773823	0.899	0.707	4.92e-25	POST	JUN
CST3	2.86e-12	0.72192	0.994	0.989	9.59e-08	POST	CST3
PFN1	2.16e-08	0.713744	0.889	0.811	0.000724812	POST	PFN1
KLF6	3.44e-29	0.616365	0.923	0.725	1.15e-24	POST	KLF6
ZFP36L2	1.42e-19	0.598666	0.804	0.629	4.77e-15	POST	ZFP36L2
TSC22D3	5.44e-36	0.588234	0.931	0.645	1.82e-31	POST	TSC22D3
NFKBIA	3.94e-14	0.523458	0.653	0.453	1.32e-09	POST	NFKBIA
VIM	1.42e-35	0.522863	1	0.997	4.77e-31	POST	VIM
PRELID1	4.64e-11	0.48096	0.363	0.192	1.56e-06	POST	PRELID1
CALM1	1.98e-34	0.479771	0.98	0.843	6.65e-30	POST	CALM1
SERP1	1.67e-10	0.462617	0.653	0.525	5.61e-06	POST	SERP1
SNHG12	3.31e-26	0.447475	0.556	0.213	1.11e-21	POST	SNHG12
PGLS	2.71e-13	0.433103	0.518	0.301	9.09e-09	POST	PGLS
AP1S2	2.35e-08	0.431352	0.728	0.597	0.000788823	POST	AP1S2
S100A9	4.83e-06	0.430256	0.8	0.699	0.161898	POST	S100A9
IER3	1.66e-10	0.405421	0.444	0.253	5.58e-06	POST	IER3
ATP5F1D	5.88e-11	0.402433	0.224	0.067	1.97e-06	POST	ATP5F1D
PYCARD	3.12e-25	0.399358	0.923	0.68	1.05e-20	POST	PYCARD
BRD2	1e-17	0.377458	0.891	0.784	3.37e-13	POST	BRD2
TSPO	1.3e-20	0.372465	0.964	0.869	4.34e-16	POST	TSPO
ID2	2.17e-16	0.368328	0.972	0.872	7.27e-12	POST	ID2
S100A8	0.000133137	0.364989	0.617	0.501	1	POST	S100A8
DUSP1	6.03e-19	0.364388	0.996	0.997	2.02e-14	POST	DUSP1
GADD45B	8.47e-22	0.357441	0.998	0.947	2.84e-17	POST	GADD45B
PCBP2	1.87e-07	0.355416	0.913	0.877	0.00628598	POST	PCBP2
RHOB	2.76e-09	0.353223	0.562	0.371	9.24e-05	POST	RHOB
SYNGR2	4.63e-15	0.352893	0.837	0.651	1.55e-10	POST	SYNGR2
JUNB	7.13e-11	0.349029	0.982	0.955	2.39e-06	POST	JUNB
HMGN1	1.38e-08	0.347348	0.599	0.432	0.000462172	POST	HMGN1
IL1B	0.00323586	0.342401	0.633	0.576	1	POST	IL1B
COX5A	9.7e-06	0.333432	0.438	0.325	0.325302	POST	COX5A
AC020916.1	1.89e-07	0.329412	0.435	0.293	0.00634231	POST	AC020916.1
VSIR	2.78e-18	0.321837	0.897	0.675	9.32e-14	POST	VSIR
ITM2B	2.61e-05	0.321272	0.675	0.6	0.875445	POST	ITM2B
SRSF7	2e-16	0.318714	0.927	0.832	6.69e-12	POST	SRSF7
MYLIP	3.77e-16	0.312389	0.468	0.208	1.27e-11	POST	MYLIP
ALKBH7	1.87e-16	0.309092	0.69	0.387	6.26e-12	POST	ALKBH7
IFRD1	4.24e-11	0.303414	0.599	0.392	1.42e-06	POST	IFRD1
CXCL8	0.00122703	0.302901	0.192	0.115	1	POST	CXCL8
ARL6IP4	4.8e-14	0.301142	0.712	0.445	1.61e-09	POST	ARL6IP4
PPP1R15A	1.17e-14	0.300233	0.917	0.787	3.93e-10	POST	PPP1R15A
RNF130	1.75e-07	0.299528	0.504	0.365	0.00586668	POST	RNF130
COTL1	0.00876673	0.29451	0.885	0.872	1	POST	COTL1
ANP32B	8.32e-10	0.292552	0.583	0.395	2.79e-05	POST	ANP32B
RNASET2	6.36e-10	0.290992	0.746	0.581	2.13e-05	POST	RNASET2
CRTAP	9.42e-08	0.290037	0.47	0.304	0.0031606	POST	CRTAP
TNF	6.17e-06	0.28805	0.315	0.184	0.206825	POST	TNF
PPDPF	3.42e-12	0.286791	0.915	0.792	1.15e-07	POST	PPDPF
IER2	3.44e-17	0.28663	0.99	0.981	1.15e-12	POST	IER2
ATP6V0C	1.08e-13	0.286335	0.629	0.336	3.61e-09	POST	ATP6V0C
UQCRFS1	2.05e-09	0.281732	0.367	0.192	6.87e-05	POST	UQCRFS1
DNAJA1	3.46e-11	0.280602	0.754	0.579	1.16e-06	POST	DNAJA1
VCAN	3.43e-05	0.280291	0.601	0.469	1	POST	VCAN
FKBP1A	8.77e-17	0.277123	0.978	0.904	2.94e-12	POST	FKBP1A
DDIT3	1.08e-12	0.274555	0.476	0.235	3.63e-08	POST	DDIT3
MAFB	3.35e-07	0.273515	0.296	0.155	0.0112216	POST	MAFB
FOS	8.96e-19	0.272739	1	0.997	3.01e-14	POST	FOS
EIF5	3.18e-14	0.270276	0.905	0.664	1.07e-09	POST	EIF5
PLK2	3.27e-12	0.263449	0.395	0.184	1.1e-07	POST	PLK2
POLR2A	4.12e-09	0.260169	0.675	0.488	0.000138274	POST	POLR2A
CCND3	4.43e-07	0.25988	0.5	0.365	0.0148723	POST	CCND3
ACTB	1.56e-30	0.258669	1	1	5.25e-26	POST	ACTB
H2AFY	3.46e-08	0.255443	0.802	0.667	0.00115894	POST	H2AFY
ID1	2.21e-05	0.254816	0.222	0.115	0.740002	POST	ID1
EIF5A	3.32e-09	0.251302	0.681	0.507	0.000111495	POST	EIF5A

## Sheet: Supplementary Data 6C
Supplementary Data 6C. DEGs in pDC between postSU and preSU groups.
	p_val	avg_logFC	pct.1	pct.2	p_val_adj	cluster	gene
MT1X	4.7e-07	1.20593	0.349	0.096	0.0157561	PRE	MT1X
THEMIS2	6.56e-05	0.413387	0.56	0.32	1	PRE	THEMIS2
WDR48	0.000200262	0.303861	0.248	0.072	1	PRE	WDR48
CDKN1A	0.000493424	0.401553	0.33	0.144	1	PRE	CDKN1A
TPP2	0.000496256	0.280061	0.248	0.08	1	PRE	TPP2
MT-ND4L	0.000724528	0.336454	1	0.984	1	PRE	MT-ND4L
MT2A	0.000777944	0.56973	0.257	0.096	1	PRE	MT2A
SLC25A3	0.00104823	0.28615	0.826	0.728	1	PRE	SLC25A3
CCNT1	0.0011442	0.267479	0.266	0.104	1	PRE	CCNT1
LONP2	0.00125029	0.294563	0.248	0.096	1	PRE	LONP2
NDUFB2	0.00171512	0.274517	0.688	0.56	1	PRE	NDUFB2
SRSF10	0.00191222	0.290261	0.651	0.464	1	PRE	SRSF10
IGKC	0.00220817	0.250542	0.982	0.984	1	PRE	IGKC
PDE4B	0.00245156	0.289925	0.321	0.152	1	PRE	PDE4B
TMEM14C	0.00251417	0.303903	0.752	0.584	1	PRE	TMEM14C
CRYM	0.00262372	0.408165	0.367	0.208	1	PRE	CRYM
IRF4	0.0027866	0.343934	0.734	0.656	1	PRE	IRF4
PSMA3-AS1	0.00286079	0.365444	0.385	0.248	1	PRE	PSMA3-AS1
MAP1A	0.00296993	0.309337	0.78	0.624	1	PRE	MAP1A
ATF7IP	0.00305392	0.277138	0.367	0.192	1	PRE	ATF7IP
MT-ATP8	0.0030698	0.37626	0.495	0.336	1	PRE	MT-ATP8
OGA	0.0036258	0.329615	0.45	0.272	1	PRE	OGA
DUSP5	0.0053231	0.333594	0.486	0.352	1	PRE	DUSP5
ZRANB2	0.00572229	0.34399	0.495	0.328	1	PRE	ZRANB2
SUPT4H1	0.00587493	0.253845	0.569	0.376	1	PRE	SUPT4H1
PHACTR1	0.00651641	0.313503	0.651	0.56	1	PRE	PHACTR1
ABCD4	0.00666148	0.259879	0.211	0.088	1	PRE	ABCD4
USP15	0.00761334	0.304921	0.67	0.552	1	PRE	USP15
HYOU1	0.00891911	0.307568	0.468	0.344	1	PRE	HYOU1
SERTAD3	0.00910445	0.28062	0.349	0.2	1	PRE	SERTAD3
ARL4C	0.011532	0.294981	0.716	0.592	1	PRE	ARL4C
H2AFJ	0.0122818	0.252187	0.303	0.16	1	PRE	H2AFJ
SREK1	0.0139804	0.256376	0.45	0.304	1	PRE	SREK1
AC005224.3	0.0165579	0.273935	0.303	0.176	1	PRE	AC005224.3
POLD4	0.0181399	0.258882	0.468	0.328	1	PRE	POLD4
PRDX3	0.0207323	0.251649	0.569	0.464	1	PRE	PRDX3
CSF2RB	0.0234285	0.277565	0.55	0.44	1	PRE	CSF2RB
GPR183	0.0274503	0.299336	0.716	0.68	1	PRE	GPR183
TCL1A	0.0277868	0.312821	0.624	0.488	1	PRE	TCL1A
IL16	0.0427765	0.276848	0.45	0.376	1	PRE	IL16
ACTB	5.54e-13	0.341525	1	1	1.86e-08	POST	ACTB
ITM2C	6.01e-11	0.431284	1	0.936	2.02e-06	POST	ITM2C
DUSP1	1.12e-07	0.568895	0.64	0.294	0.00374476	POST	DUSP1
FOS	1.22e-07	0.665708	0.92	0.706	0.00408648	POST	FOS
KLF6	2.14e-07	0.536854	0.92	0.752	0.00717052	POST	KLF6
BRD2	5.28e-07	0.420928	0.904	0.752	0.0176956	POST	BRD2
CST3	1.61e-06	0.606898	0.96	0.917	0.0540798	POST	CST3
CALM1	2.55e-06	0.426073	0.92	0.752	0.0855944	POST	CALM1
CCDC85B	4.3e-06	0.441479	0.232	0.028	0.144263	POST	CCDC85B
ZFP36L2	7.57e-06	0.668949	0.752	0.578	0.253934	POST	ZFP36L2
C12orf75	2.88e-05	0.288649	0.944	0.881	0.965267	POST	C12orf75
ITM2B	3.22e-05	0.451335	0.552	0.312	1	POST	ITM2B
KLF4	3.97e-05	0.408702	0.248	0.055	1	POST	KLF4
C12orf57	4.86e-05	0.407565	0.904	0.697	1	POST	C12orf57
TUBB4B	6.69e-05	0.368707	0.792	0.587	1	POST	TUBB4B
SERP1	9.69e-05	0.588768	0.576	0.367	1	POST	SERP1
CDK2AP2	0.000124303	0.358727	0.776	0.56	1	POST	CDK2AP2
RPS2	0.000186486	0.843935	0.976	0.908	1	POST	RPS2
CHMP1B	0.000226045	0.521283	0.44	0.239	1	POST	CHMP1B
LIME1	0.000235153	0.360483	0.72	0.569	1	POST	LIME1
JUNB	0.000264492	0.475971	0.608	0.358	1	POST	JUNB
FOSB	0.000286904	0.34498	0.528	0.303	1	POST	FOSB
FAM208A	0.000293033	0.298794	0.392	0.174	1	POST	FAM208A
VIM	0.000353063	0.293112	0.976	0.936	1	POST	VIM
EIF5A	0.000563401	0.357795	0.544	0.33	1	POST	EIF5A
CALR	0.000578574	0.298073	0.888	0.688	1	POST	CALR
PPP1R15A	0.000605951	0.269554	0.92	0.853	1	POST	PPP1R15A
EIF3F	0.000700663	0.268045	0.824	0.596	1	POST	EIF3F
RGS19	0.000725016	0.334936	0.472	0.284	1	POST	RGS19
FNBP4	0.00089369	0.312128	0.48	0.266	1	POST	FNBP4
S100A10	0.000907518	0.353148	0.6	0.394	1	POST	S100A10
WSB1	0.000926599	0.311243	0.744	0.615	1	POST	WSB1
ZFAND5	0.000933223	0.322314	0.344	0.156	1	POST	ZFAND5
HMGN1	0.00109109	0.478762	0.616	0.477	1	POST	HMGN1
NAXE	0.00115856	0.327665	0.264	0.101	1	POST	NAXE
MYDGF	0.00116828	0.35864	0.36	0.193	1	POST	MYDGF
GUK1	0.00138144	0.474175	0.512	0.33	1	POST	GUK1
C9orf16	0.00139294	0.285426	0.568	0.376	1	POST	C9orf16
ATP6V0C	0.00183525	0.452113	0.592	0.422	1	POST	ATP6V0C
JUN	0.00254082	0.401653	0.552	0.376	1	POST	JUN
FAM177A1	0.00287749	0.310833	0.28	0.128	1	POST	FAM177A1
SLC9A3R1	0.00326023	0.280367	0.392	0.229	1	POST	SLC9A3R1
FUT7	0.00334867	0.255059	0.24	0.101	1	POST	FUT7
TSC22D3	0.0036904	0.388152	0.56	0.404	1	POST	TSC22D3
EIF5	0.00370389	0.261481	0.768	0.624	1	POST	EIF5
PFKFB2	0.00396783	0.25619	0.456	0.294	1	POST	PFKFB2
SNHG7	0.00398932	0.310973	0.296	0.147	1	POST	SNHG7
PCBP2	0.0040248	0.301178	0.912	0.89	1	POST	PCBP2
PDIA3	0.00409561	0.306151	0.568	0.45	1	POST	PDIA3
MANF	0.00481189	0.301413	0.496	0.349	1	POST	MANF
RHEX	0.00489595	0.292339	0.792	0.752	1	POST	RHEX
PFN1	0.00496764	0.837917	0.728	0.67	1	POST	PFN1
DBNL	0.00525178	0.250872	0.752	0.633	1	POST	DBNL
PNPLA2	0.00567579	0.335482	0.248	0.11	1	POST	PNPLA2
PGLS	0.0059845	0.346603	0.352	0.22	1	POST	PGLS
MRPS34	0.00634919	0.271733	0.248	0.119	1	POST	MRPS34
DNAJA1	0.00668885	0.291846	0.728	0.569	1	POST	DNAJA1
FTH1	0.00692087	0.449534	1	0.954	1	POST	FTH1
IER2	0.00803069	0.339603	0.752	0.633	1	POST	IER2
ODC1	0.00831106	0.286338	0.344	0.211	1	POST	ODC1
IFRD1	0.00865202	0.340323	0.416	0.275	1	POST	IFRD1
ANP32B	0.00867577	0.334234	0.448	0.303	1	POST	ANP32B
SNHG8	0.00921126	0.292298	0.648	0.569	1	POST	SNHG8
RER1	0.00992765	0.261621	0.36	0.229	1	POST	RER1
GLUL	0.00992898	0.334162	0.304	0.165	1	POST	GLUL
SNX3	0.0105093	0.255941	0.664	0.56	1	POST	SNX3
ARL6IP4	0.0111906	0.281605	0.44	0.284	1	POST	ARL6IP4
TRIR	0.0112951	0.263796	0.512	0.376	1	POST	TRIR
COX5A	0.0141846	0.347926	0.376	0.257	1	POST	COX5A
SYNGR2	0.0154469	0.261229	0.52	0.376	1	POST	SYNGR2
PDCD6	0.015911	0.25432	0.472	0.321	1	POST	PDCD6
PAXX	0.0165788	0.251027	0.768	0.651	1	POST	PAXX
SLC1A5	0.0166261	0.261891	0.48	0.339	1	POST	SLC1A5
PPM1G	0.0168496	0.294793	0.32	0.193	1	POST	PPM1G
EIF4A3	0.0172541	0.325366	0.416	0.275	1	POST	EIF4A3
SQSTM1	0.0180862	0.275142	0.336	0.211	1	POST	SQSTM1
RNF130	0.0195383	0.344109	0.416	0.312	1	POST	RNF130
P4HB	0.0201224	0.252061	0.664	0.569	1	POST	P4HB
UQCRFS1	0.0210297	0.275595	0.24	0.128	1	POST	UQCRFS1
TGFB1	0.0243881	0.251358	0.352	0.229	1	POST	TGFB1
SCT	0.0271988	0.460128	0.336	0.22	1	POST	SCT
LRRC26	0.027348	0.2927	0.264	0.156	1	POST	LRRC26
UNC93B1	0.0496492	0.252118	0.424	0.339	1	POST	UNC93B1

## Sheet: Supplementary Data 6D
Supplementary Data 6D. DEGs in pre-DC between postSU and preSU groups.
	p_val	avg_logFC	pct.1	pct.2	p_val_adj	cluster	gene
ATP5MG	0.0139003	0.410341	0.871	0.882	1	PRE	ATP5MG
MT2A	0.0143366	1.84871	0.548	0.235	1	PRE	MT2A
SLC7A5	0.021665	0.964461	0.355	0.059	1	PRE	SLC7A5
USP3	0.021665	0.544162	0.355	0.059	1	PRE	USP3
GZMH	0.0249932	0.952234	0.258	0	1	PRE	GZMH
DUSP6	0.0249932	0.916084	0.258	0	1	PRE	DUSP6
WBP1	0.0249932	0.571757	0.258	0	1	PRE	WBP1
COG5	0.0249932	0.487537	0.258	0	1	PRE	COG5
RIN3	0.0249932	0.393126	0.258	0	1	PRE	RIN3
C15orf39	0.0249932	0.353153	0.258	0	1	PRE	C15orf39
CHRAC1	0.0302681	0.671415	0.323	0.059	1	PRE	CHRAC1
FTL	0.0319549	0.460342	0.968	0.941	1	PRE	FTL
TAOK1	0.0376421	0.50643	0.323	0.059	1	PRE	TAOK1
NRIP1	0.0382936	0.567227	0.226	0	1	PRE	NRIP1
ACSL4	0.0382936	0.534967	0.226	0	1	PRE	ACSL4
CTDSPL2	0.0382936	0.514814	0.226	0	1	PRE	CTDSPL2
KIDINS220	0.0382936	0.503624	0.226	0	1	PRE	KIDINS220
SLC25A40	0.0382936	0.481062	0.226	0	1	PRE	SLC25A40
SRPK1	0.0382936	0.468107	0.226	0	1	PRE	SRPK1
CTNNA1	0.0382936	0.464213	0.226	0	1	PRE	CTNNA1
NECAP1	0.0382936	0.422647	0.226	0	1	PRE	NECAP1
TRERF1	0.0382936	0.410178	0.226	0	1	PRE	TRERF1
NME1	0.0382936	0.365632	0.226	0	1	PRE	NME1
RCOR3	0.0382936	0.350271	0.226	0	1	PRE	RCOR3
TRIAP1	0.0382936	0.333928	0.226	0	1	PRE	TRIAP1
CNOT6L	0.0382936	0.322243	0.226	0	1	PRE	CNOT6L
LZIC	0.0382936	0.310409	0.226	0	1	PRE	LZIC
RABIF	0.0382936	0.310175	0.226	0	1	PRE	RABIF
STX5	0.0382936	0.309877	0.226	0	1	PRE	STX5
CHP1	0.0382936	0.291411	0.226	0	1	PRE	CHP1
NOLC1	0.0382936	0.281238	0.226	0	1	PRE	NOLC1
RAB11B	0.0420545	0.565851	0.484	0.176	1	PRE	RAB11B
TPST2	0.0433652	0.474761	0.323	0.059	1	PRE	TPST2
LBR	0.0457412	1.01952	0.548	0.294	1	PRE	LBR
NSMCE1	0.0464922	0.453928	0.323	0.059	1	PRE	NSMCE1
RPS4Y1	0.048351	0.827425	0.548	0.294	1	PRE	RPS4Y1
ABHD14B	0.0484053	0.406395	0.29	0.059	1	PRE	ABHD14B
ZNF451	4.11e-05	0.725507	0.471	0	1	POST	ZNF451
CCAR1	0.000248766	0.873078	0.588	0.097	1	POST	CCAR1
PARP12	0.000519954	0.511642	0.353	0	1	POST	PARP12
TUBB4B	0.00112886	0.710099	0.824	0.452	1	POST	TUBB4B
EIF4EBP1	0.00144399	0.635762	0.706	0.29	1	POST	EIF4EBP1
ADPGK	0.00150742	0.771211	0.471	0.065	1	POST	ADPGK
INSIG2	0.00174546	0.931392	0.294	0	1	POST	INSIG2
QDPR	0.00174546	0.648671	0.294	0	1	POST	QDPR
NFRKB	0.00174546	0.497576	0.294	0	1	POST	NFRKB
MRPS16	0.00225153	0.391023	0.353	0.032	1	POST	MRPS16
MTG1	0.00225153	0.33983	0.353	0.032	1	POST	MTG1
RPS6KA4	0.00229245	0.728002	0.647	0.226	1	POST	RPS6KA4
PNPLA2	0.00252973	0.476882	0.353	0.032	1	POST	PNPLA2
MT-CYB	0.00254472	0.411969	1	1	1	POST	MT-CYB
AC119428.2	0.00263607	0.676764	0.412	0.065	1	POST	AC119428.2
LAIR1	0.00275892	0.48435	0.588	0.129	1	POST	LAIR1
GUK1	0.00282333	0.591437	0.471	0.097	1	POST	GUK1
CCDC186	0.00310579	0.694184	0.471	0.097	1	POST	CCDC186
IFRD1	0.00330083	0.595344	0.588	0.161	1	POST	IFRD1
SUMO3	0.00366921	0.68167	0.647	0.258	1	POST	SUMO3
DCTN5	0.00398548	0.6358	0.353	0.032	1	POST	DCTN5
ATRAID	0.00402848	0.583287	0.647	0.226	1	POST	ATRAID
ACAA1	0.00411467	0.623666	0.471	0.097	1	POST	ACAA1
SRSF2	0.00417507	0.579435	0.882	0.419	1	POST	SRSF2
GNG7	0.00460699	0.764327	0.588	0.161	1	POST	GNG7
FMNL1	0.00489381	0.715619	0.588	0.258	1	POST	FMNL1
SRSF11	0.00515981	0.661718	0.765	0.29	1	POST	SRSF11
FN3KRP	0.00568298	0.738908	0.235	0	1	POST	FN3KRP
TNPO3	0.00568298	0.730649	0.235	0	1	POST	TNPO3
CBX6	0.00568298	0.690455	0.235	0	1	POST	CBX6
TMIGD2	0.00568298	0.646719	0.235	0	1	POST	TMIGD2
WAC-AS1	0.00568298	0.600802	0.235	0	1	POST	WAC-AS1
TTC32	0.00568298	0.493138	0.235	0	1	POST	TTC32
GBP1	0.00568298	0.35813	0.235	0	1	POST	GBP1
CXorf40A	0.00568298	0.340807	0.235	0	1	POST	CXorf40A
PAK1IP1	0.00568298	0.319393	0.235	0	1	POST	PAK1IP1
ZNF32	0.00568298	0.314406	0.235	0	1	POST	ZNF32
TM2D3	0.00568298	0.310562	0.235	0	1	POST	TM2D3
CRLF3	0.00568298	0.307499	0.235	0	1	POST	CRLF3
ZSWIM8	0.00568298	0.281174	0.235	0	1	POST	ZSWIM8
AC025171.3	0.00568298	0.279317	0.235	0	1	POST	AC025171.3
STRADA	0.00568298	0.271511	0.235	0	1	POST	STRADA
PDCD4-AS1	0.00568298	0.270775	0.235	0	1	POST	PDCD4-AS1
GOLGA8B	0.00568298	0.266559	0.235	0	1	POST	GOLGA8B
MCCC1	0.00568298	0.263681	0.235	0	1	POST	MCCC1
REPS1	0.00568298	0.261924	0.235	0	1	POST	REPS1
FBXO21	0.00568298	0.260048	0.235	0	1	POST	FBXO21
CC2D1A	0.00568298	0.257427	0.235	0	1	POST	CC2D1A
TRUB2	0.00568298	0.257282	0.235	0	1	POST	TRUB2
UQCC2	0.00572183	0.387962	0.412	0.097	1	POST	UQCC2
LRP10	0.00588673	0.407494	0.412	0.065	1	POST	LRP10
TUFM	0.00605674	0.540883	0.647	0.29	1	POST	TUFM
TMED2	0.00610401	0.431458	0.765	0.355	1	POST	TMED2
SRRM2	0.0062497	0.855466	0.647	0.258	1	POST	SRRM2
CHMP4A	0.00627709	0.592871	0.412	0.097	1	POST	CHMP4A
TACC1	0.00649881	0.459503	0.824	0.29	1	POST	TACC1
NECAP2	0.00678458	0.5617	0.471	0.129	1	POST	NECAP2
AHI1	0.00680144	0.612017	0.353	0.065	1	POST	AHI1
RPAP3	0.0068804	0.317821	0.412	0.097	1	POST	RPAP3
DHRS4L2	0.00751302	0.376444	0.353	0.065	1	POST	DHRS4L2
SH3BP5	0.00772958	0.946022	0.294	0.032	1	POST	SH3BP5
EIF2AK1	0.00772958	0.353492	0.294	0.032	1	POST	EIF2AK1
PRDX1	0.00775202	0.578338	0.706	0.29	1	POST	PRDX1
PCBP2	0.00813071	0.762337	0.824	0.516	1	POST	PCBP2
PMPCA	0.00829065	0.609171	0.353	0.065	1	POST	PMPCA
YBX1	0.00863267	0.460034	0.824	0.484	1	POST	YBX1
RFC2	0.00863585	0.594678	0.294	0.032	1	POST	RFC2
PITPNA-AS1	0.00863585	0.297512	0.294	0.032	1	POST	PITPNA-AS1
TNRC18	0.00863585	0.255828	0.294	0.032	1	POST	TNRC18
FAM122B	0.00913953	0.329582	0.353	0.065	1	POST	FAM122B
CNN2	0.00931597	0.867488	0.647	0.29	1	POST	CNN2
SMIM29	0.00963595	0.267865	0.294	0.032	1	POST	SMIM29
CALM3	0.0098482	0.446377	0.412	0.097	1	POST	CALM3
TDP2	0.0100652	0.636317	0.353	0.065	1	POST	TDP2
ABCF1	0.0100652	0.43399	0.353	0.065	1	POST	ABCF1
Z93241.1	0.0103028	0.621868	0.471	0.129	1	POST	Z93241.1
KIAA0930	0.010738	0.705431	0.294	0.032	1	POST	KIAA0930
UQCRFS1	0.010738	0.636562	0.294	0.032	1	POST	UQCRFS1
DAPK2	0.010738	0.316569	0.294	0.032	1	POST	DAPK2
PPCDC	0.010738	0.307005	0.294	0.032	1	POST	PPCDC
CXCR3	0.0107492	1.00511	0.412	0.097	1	POST	CXCR3
EIF5B	0.0108682	0.473837	0.588	0.226	1	POST	EIF5B
MED1	0.0110734	0.491411	0.353	0.065	1	POST	MED1
KRI1	0.0110734	0.313562	0.353	0.065	1	POST	KRI1
HMGN1	0.0111147	0.601112	0.588	0.29	1	POST	HMGN1
ANKRD10	0.0112714	0.308875	0.529	0.129	1	POST	ANKRD10
PRELID1	0.0118057	0.797603	0.412	0.129	1	POST	PRELID1
ASPSCR1	0.0119508	0.323576	0.294	0.032	1	POST	ASPSCR1
HEXIM1	0.0121703	0.632783	0.353	0.065	1	POST	HEXIM1
INTS6	0.0121703	0.380595	0.353	0.065	1	POST	INTS6
SATB1	0.0121703	0.311773	0.353	0.065	1	POST	SATB1
NIN	0.0125343	0.674383	0.529	0.161	1	POST	NIN
MOSPD3	0.0132835	0.25478	0.294	0.032	1	POST	MOSPD3
CDC26	0.0133624	0.344389	0.353	0.065	1	POST	CDC26
ITPR1	0.0133624	0.267192	0.353	0.065	1	POST	ITPR1
HNRNPD	0.0134638	0.568211	0.588	0.226	1	POST	HNRNPD
DDT	0.0136009	0.613434	0.765	0.387	1	POST	DDT
USP4	0.0136623	0.334152	0.529	0.194	1	POST	USP4
PTEN	0.0150961	0.49189	0.412	0.129	1	POST	PTEN
IKBKG	0.0150961	0.394412	0.412	0.129	1	POST	IKBKG
RPS2	0.0157596	1.14197	0.941	0.71	1	POST	RPS2
DGUOK	0.0157978	0.637278	0.529	0.194	1	POST	DGUOK
COMMD4	0.0164436	0.408929	0.412	0.097	1	POST	COMMD4
TGFB1	0.0167354	0.519081	0.588	0.258	1	POST	TGFB1
HAX1	0.0175051	0.369961	0.471	0.194	1	POST	HAX1
EIF3D	0.0176642	0.390687	0.706	0.355	1	POST	EIF3D
MCOLN2	0.0191548	0.675294	0.353	0.097	1	POST	MCOLN2
TBC1D10C	0.0191548	0.597204	0.353	0.097	1	POST	TBC1D10C
ZFAND1	0.0191688	0.429885	0.412	0.129	1	POST	ZFAND1
IER3IP1	0.0203432	0.412383	0.529	0.258	1	POST	IER3IP1
RBM8A	0.0205669	0.796917	0.706	0.387	1	POST	RBM8A
TMEM230	0.0211065	0.422871	0.647	0.323	1	POST	TMEM230
NSA2	0.0216246	0.502167	0.824	0.419	1	POST	NSA2
PPM1K	0.021748	0.432624	0.529	0.258	1	POST	PPM1K
ATRX	0.0218307	0.764481	0.588	0.258	1	POST	ATRX
PSMD8	0.0219308	0.369886	0.706	0.323	1	POST	PSMD8
PRKDC	0.0223906	0.547955	0.412	0.129	1	POST	PRKDC
ELOVL1	0.0223906	0.286379	0.412	0.129	1	POST	ELOVL1
MLXIP	0.0223906	0.278837	0.412	0.129	1	POST	MLXIP
SEL1L3	0.0224668	0.811507	0.471	0.226	1	POST	SEL1L3
PSMD10	0.022467	0.668524	0.294	0.065	1	POST	PSMD10
DYNC1I2	0.022467	0.286265	0.294	0.065	1	POST	DYNC1I2
PAPSS1	0.022467	0.26789	0.294	0.065	1	POST	PAPSS1
SKA2	0.022467	0.261573	0.294	0.065	1	POST	SKA2
AAGAB	0.0226556	0.457759	0.353	0.097	1	POST	AAGAB
ZNHIT3	0.0226556	0.318915	0.353	0.097	1	POST	ZNHIT3
NOP53	0.0231133	0.437378	0.706	0.516	1	POST	NOP53
MFSD1	0.0232982	0.38301	0.588	0.258	1	POST	MFSD1
POLR2G	0.0232982	0.340878	0.588	0.258	1	POST	POLR2G
ADD3	0.0237512	0.802662	0.529	0.226	1	POST	ADD3
MLLT10	0.0239011	0.280299	0.471	0.161	1	POST	MLLT10
ITGAE	0.0241711	0.632774	0.412	0.129	1	POST	ITGAE
2021-09-01	0.0241711	0.500747	0.412	0.129	1	POST	2021-09-01
HCFC1	0.0246057	0.727958	0.353	0.097	1	POST	HCFC1
TEX264	0.0246057	0.293927	0.353	0.097	1	POST	TEX264
METTL9	0.0246231	1.12655	0.294	0.065	1	POST	METTL9
CTDNEP1	0.0246231	0.659292	0.294	0.065	1	POST	CTDNEP1
CBWD5	0.0246231	0.640739	0.294	0.065	1	POST	CBWD5
UBE2F	0.0246231	0.469623	0.294	0.065	1	POST	UBE2F
PELP1	0.0246231	0.454862	0.294	0.065	1	POST	PELP1
SOS1	0.0246231	0.375096	0.294	0.065	1	POST	SOS1
PTK2B	0.0246231	0.299235	0.294	0.065	1	POST	PTK2B
MT-CO3	0.0249664	0.307662	1	0.968	1	POST	MT-CO3
PSMF1	0.0249813	0.675608	0.471	0.194	1	POST	PSMF1
AMD1	0.0249813	0.285552	0.471	0.194	1	POST	AMD1
SUDS3	0.02535	0.688361	0.235	0.032	1	POST	SUDS3
AGER	0.02535	0.549776	0.235	0.032	1	POST	AGER
ZNF195	0.02535	0.46217	0.235	0.032	1	POST	ZNF195
PSPC1	0.02535	0.333371	0.235	0.032	1	POST	PSPC1
SLC29A3	0.02535	0.327157	0.235	0.032	1	POST	SLC29A3
BET1	0.02535	0.315238	0.235	0.032	1	POST	BET1
RPA1	0.02535	0.313383	0.235	0.032	1	POST	RPA1
COLGALT1	0.02535	0.312526	0.235	0.032	1	POST	COLGALT1
TRMT61B	0.02535	0.300976	0.235	0.032	1	POST	TRMT61B
POLR2J3	0.02535	0.286977	0.235	0.032	1	POST	POLR2J3
RETREG2	0.02535	0.278701	0.235	0.032	1	POST	RETREG2
NFKBIA	0.0254336	0.498336	0.647	0.323	1	POST	NFKBIA
KLF4	0.0255477	0.548177	0.706	0.355	1	POST	KLF4
PTPN2	0.0260731	0.433376	0.412	0.129	1	POST	PTPN2
MKLN1	0.0266996	0.846356	0.353	0.097	1	POST	MKLN1
BAZ1A	0.0267707	0.480275	0.471	0.194	1	POST	BAZ1A
CSRNP1	0.0269562	0.323649	0.294	0.065	1	POST	CSRNP1
RTF2	0.027122	0.398119	0.706	0.355	1	POST	RTF2
ARHGEF1	0.0271232	0.593501	0.529	0.226	1	POST	ARHGEF1
BZW2	0.0273471	0.356572	0.529	0.29	1	POST	BZW2
ARFRP1	0.0281369	0.534169	0.235	0.032	1	POST	ARFRP1
USB1	0.0281369	0.327372	0.235	0.032	1	POST	USB1
KMT5B	0.0281369	0.315745	0.235	0.032	1	POST	KMT5B
INTS9	0.0281369	0.306938	0.235	0.032	1	POST	INTS9
LINC00467	0.0281369	0.280963	0.235	0.032	1	POST	LINC00467
CNOT3	0.0281369	0.270337	0.235	0.032	1	POST	CNOT3
PUF60	0.0282446	0.47388	0.529	0.258	1	POST	PUF60
IDI1	0.0289456	0.542761	0.353	0.097	1	POST	IDI1
GSPT1	0.0289456	0.422621	0.353	0.097	1	POST	GSPT1
EBP	0.0289456	0.330633	0.353	0.097	1	POST	EBP
PWP1	0.0294474	0.53398	0.529	0.194	1	POST	PWP1
UBR5	0.0294777	0.738935	0.294	0.065	1	POST	UBR5
ZMIZ2	0.0294777	0.619752	0.294	0.065	1	POST	ZMIZ2
DGKD	0.0294777	0.430622	0.294	0.065	1	POST	DGKD
FGD3	0.0294777	0.384967	0.294	0.065	1	POST	FGD3
CSK	0.0297909	0.284233	0.647	0.258	1	POST	CSK
TMED9	0.0311755	0.680285	0.588	0.323	1	POST	TMED9
SLC2A11	0.031184	0.596988	0.235	0.032	1	POST	SLC2A11
NCF4	0.031184	0.426235	0.235	0.032	1	POST	NCF4
MRPL39	0.031184	0.281473	0.235	0.032	1	POST	MRPL39
SLC35B1	0.031184	0.268868	0.235	0.032	1	POST	SLC35B1
EXOC4	0.031184	0.255106	0.235	0.032	1	POST	EXOC4
LARP1	0.0313524	0.618606	0.353	0.097	1	POST	LARP1
GPALPP1	0.0321995	0.593948	0.294	0.065	1	POST	GPALPP1
PPP2CA	0.0321995	0.562876	0.294	0.065	1	POST	PPP2CA
FRMD8	0.0321995	0.550001	0.294	0.065	1	POST	FRMD8
STAMBP	0.0321995	0.543523	0.294	0.065	1	POST	STAMBP
SAE1	0.0321995	0.419282	0.294	0.065	1	POST	SAE1
PPM1A	0.0321995	0.326623	0.294	0.065	1	POST	PPM1A
ALDH9A1	0.0321995	0.325751	0.294	0.065	1	POST	ALDH9A1
SNX5	0.0329529	0.312718	0.529	0.226	1	POST	SNX5
PSMB8	0.0330483	0.482499	0.706	0.387	1	POST	PSMB8
HLA-DQB1	0.0331127	0.534758	0.765	0.613	1	POST	HLA-DQB1
PRKCB	0.034284	0.596813	0.647	0.387	1	POST	PRKCB
FAM96B	0.034284	0.368019	0.647	0.387	1	POST	FAM96B
LILRB1	0.0343548	0.702365	0.588	0.355	1	POST	LILRB1
UBL3	0.03451	0.307001	0.235	0.032	1	POST	UBL3
SWAP70	0.03451	0.268048	0.235	0.032	1	POST	SWAP70
HLA-DPA1	0.0345385	0.340927	0.941	0.871	1	POST	HLA-DPA1
DDX39A	0.0351339	0.588385	0.294	0.065	1	POST	DDX39A
GRK2	0.0351339	0.355842	0.294	0.065	1	POST	GRK2
APOBEC3C	0.0351339	0.336342	0.294	0.065	1	POST	APOBEC3C
TOP1MT	0.0351339	0.259555	0.294	0.065	1	POST	TOP1MT
NCKAP1L	0.035548	0.571273	0.647	0.452	1	POST	NCKAP1L
FAM136A	0.0366843	0.331481	0.353	0.097	1	POST	FAM136A
GUSB	0.0366843	0.258672	0.353	0.097	1	POST	GUSB
GOLGB1	0.0374695	0.590779	0.471	0.194	1	POST	GOLGB1
SECISBP2	0.0376421	0.480022	0.412	0.129	1	POST	SECISBP2
SMARCB1	0.0376421	0.441897	0.412	0.129	1	POST	SMARCB1
FMC1	0.0381344	0.354435	0.235	0.032	1	POST	FMC1
NADSYN1	0.0382936	0.498579	0.294	0.065	1	POST	NADSYN1
RUVBL2	0.0382936	0.328169	0.294	0.065	1	POST	RUVBL2
RBM12	0.0382936	0.287538	0.294	0.065	1	POST	RBM12
RBMX	0.0386085	0.454242	0.588	0.355	1	POST	RBMX
C19orf53	0.0391728	0.294075	0.706	0.387	1	POST	C19orf53
PNP	0.0402876	0.340764	0.588	0.29	1	POST	PNP
TOP2B	0.0403929	0.295739	0.353	0.129	1	POST	TOP2B
TMSB10	0.040547	0.310058	1	0.903	1	POST	TMSB10
NDUFB5	0.0406646	0.292047	0.706	0.355	1	POST	NDUFB5
CXXC5	0.041245	0.273542	0.412	0.161	1	POST	CXXC5
CHMP4B	0.0415146	0.378279	0.471	0.161	1	POST	CHMP4B
ATF7IP2	0.04277	0.323552	0.353	0.097	1	POST	ATF7IP2
BTG1	0.0428778	0.319292	0.941	0.613	1	POST	BTG1
ACTR1A	0.0434517	0.345812	0.353	0.129	1	POST	ACTR1A
NRDC	0.0436586	0.496505	0.529	0.258	1	POST	NRDC
BPTF	0.0443923	0.527292	0.588	0.323	1	POST	BPTF
GDI2	0.0447899	0.508209	0.824	0.548	1	POST	GDI2
BOLA2-SMG1P6	0.0467038	0.284326	0.353	0.129	1	POST	BOLA2-SMG1P6
APEX1	0.0471922	0.519661	0.824	0.548	1	POST	APEX1
EIF5	0.0476104	0.361192	0.765	0.516	1	POST	EIF5
SRPRA	0.04798	0.343647	0.588	0.29	1	POST	SRPRA
BUD23	0.0488162	0.285944	0.706	0.387	1	POST	BUD23
VIM	0.0497747	0.368387	1	0.903	1	POST	VIM
