# Supplementary material for: Effects of poor sleep on the immune cell landscape as assessed by single-cell analysis
Source: Commun Biol. 2021 Nov 25;4:1325. doi: 10.1038/s42003-021-02859-8 (PMC8617259; doi:10.1038/s42003-021-02859-8)
Supplement: Supplementary file 9 — Supplementary Data 7 [file 42003_2021_2859_MOESM9_ESM.xlsx]

## Sheet: Supplementary Data 7A
Supplementary Data 7A. Gene sets used for inflammatory response score calculation.
ABCF1
ACKR1
ACKR2
ACVR1
ADAM8
ADGRE2
ADGRE5
ADORA1
ADORA2A
ADORA3
ADRA2A
AFAP1L2
AGER
AGTR2
AHCY
AHSG
AIF1
AIM2
AIMP1
AK7
AKT1
ALOX15
ANXA1
AOAH
AOC3
AOX1
APCS
APOA2
APOC3
APOL2
APOL3
ASS1
ATRN
AXL
AZU1
B4GALT1
BCL6
BDKRB1
BDKRB2
BDNF
BLNK
BMP2
BMP6
BMPR1B
C3
C3AR1
C5
C5AR1
C5AR2
CALCA
CAMK1D
CAMK4
CARD18
CCL11
CCL13
CCL16
CCL17
CCL18
CCL19
CCL2
CCL20
CCL21
CCL22
CCL23
CCL24
CCL25
CCL26
CCL3
CCL5
CCL7
CCL8
CCR1
CCR2
CCR3
CCR4
CCR5
CCR7
CCRL2
CD14
CD163
CD180
CD40
CD40LG
CDO1
CEBPA
CEBPB
CELA1
CHI3L1
CHST1
CHST2
CHST4
CHUK
CLEC7A
CNR2
CRH
CRHBP
CRP
CSF1
CSF1R
CXCL1
CXCL10
CXCL11
CXCL13
CXCL2
CXCL3
CXCL5
CXCL6
CXCL8
CXCL9
CXCR1
CXCR2
CXCR3
CXCR4
CXCR6
CYBA
CYBB
CYP4F11
CYSLTR1
DAB2IP
DEFB1
ECM1
ELANE
ELF3
EPHX2
F11R
F12
F2
F2R
F2RL1
F8
FFAR3
FN1
FOS
FPR2
GAL
GATA3
GGT5
GJA1
GPER1
GPR68
HCK
HDAC4
HDAC5
HDAC9
HIST1H2BA
HMGB1
HNRNPA0
HP
HRH1
HRH4
HYAL1
HYAL3
ICAM1
IFI16
IFNA2
IGFBP4
IKBKB
IKBKG
IL10
IL10RB
IL13
IL15
IL17A
IL17B
IL17C
IL17D
IL17F
IL17RE
IL18
IL18RAP
IL19
IL1A
IL1B
IL1RAP
IL1RL2
IL1RN
IL20
IL20RB
IL22
IL23A
IL23R
IL24
IL25
IL26
IL27
IL2RA
IL34
IL36A
IL36B
IL36G
IL37
IL5
IL5RA
IL6
IL6R
IL9
INS
IRAK2
IRGM
ITCH
ITGAL
ITGB2
ITGB6
ITIH4
JAK3
KCNJ10
KDM6B
KIT
KL
KLRG1
KNG1
KRT16
LAT
LBP
LIAS
LIPA
LTA4H
LTB4R
LXN
LY86
LY96
LYN
LYZ
MAP2K3
MAPKAPK2
MBL2
MECOM
MEFV
MEP1B
MGLL
MIF
MMP25
MRGPRX1
MS4A2
MYD88
NAIP
NCF1
NCR3
NDST1
NFAM1
NFATC3
NFATC4
NFE2L1
NFKB1
NFKB2
NFKBID
NFKBIZ
NFRKB
NFX1
NGF
NLRC4
NLRP3
NLRP4
NMI
NOD1
NOS2
NOTCH1
NOTCH2
NOX1
NOX4
NPFF
NRROS
NTRK2
NUPR1
OGG1
OLR1
OPRM1
ORM1
ORM2
P2RX7
PARK7
PARP4
PDPN
PF4
PF4V1
PIK3CD
PIK3CG
PLA2G2D
PLA2G2E
PLA2G4C
PLAA
PLGRKT
PLP1
PLSCR1
PNMA1
PPBP
PRCP
PRDX5
PRKCQ
PRKCZ
PRKD1
PROK2
PSTPIP1
PTAFR
PTGDR
PTGER3
PTGES
PTGS1
PTGS2
PTX3
PXK
PYCARD
RAC1
RARRES2
RASGRP1
RBPJ
REG3A
REG3G
REL
RELA
RELB
RIPK2
RPS6KA4
RPS6KA5
S100A12
S100A8
S100A9
S1PR3
SAA1
SAA2
SAA4
SCG2
SCN9A
SCUBE1
SDC1
SELE
SELP
SEMA7A
SERPINA1
SERPINA3
SERPINF2
SGMS1
SIGIRR
SIGLEC1
SLC11A1
SMAD1
SPHK1
SPP1
STAB1
STAT3
STAT5B
SYK
TAC1
TACR1
TBK1
TBXA2R
TGFB1
THBS1
THEMIS2
TICAM1
TIRAP
TLR1
TLR10
TLR2
TLR3
TLR5
TLR6
TLR7
TLR8
TLR9
TNF
TNFAIP3
TNFAIP6
TNFRSF1A
TNFRSF1B
TNFRSF4
TNFSF4
TNIP1
TNIP2
TNIP3
TOLLIP
TP73
TPST1
TRIL
TSC2
TSPAN2
TUSC2
UCN
UGT1A1
VCAM1
VNN1
XCR1
ZNF580

## Sheet: Supplementary Data 7B
Supplementary Data 7B. Gene sets used for SASP score calculation.
ANAPC1
ANAPC10
ANAPC11
ANAPC2
ANAPC4
ANAPC5
ANAPC7
CCNA1
CCNA2
CDC16
CDC23
CDC26
CDC27
CDK2
CDK4
CDK6
CDKN1A
CDKN1B
CDKN2A
CDKN2B
CDKN2C
CDKN2D
CEBPB
CXCL8
EHMT1
EHMT2
FOS
FZR1
H2AFB1
H2AFX
H2AFZ
H2BFS
H3F3A
HIST1H2AB
HIST1H2AC
HIST1H2AD
HIST1H2AJ
HIST1H2BA
HIST1H2BB
HIST1H2BC
HIST1H2BD
HIST1H2BH
HIST1H2BJ
HIST1H2BK
HIST1H2BL
HIST1H2BM
HIST1H2BN
HIST1H2BO
HIST1H3A
HIST1H4A
HIST2H2AA3
HIST2H2AC
HIST2H2BE
HIST2H3A
HIST3H2BB
IGFBP7
IL1A
IL6
JUN
MAPK1
MAPK3
MAPK7
NFKB1
RELA
RPS27A
RPS6KA1
RPS6KA2
RPS6KA3
STAT3
UBA52
UBB
UBC
UBE2C
UBE2D1
UBE2E1

## Sheet: Supplementary Data 7C
Supplementary Data 7C. Gene sets used for ROS score calculation.
ABCB6
ACO2
ADIPOQ
AGER
AGRN
AGT
AHR
AIFM1
AKR1B1
AKR1C1
AKR1C2
AKR7A2
ALDH2
ALOX5
APEX1
APP
AQP4
AR
ATF4
ATF6
ATP13A2
ATP6V0C
ATP6V1A
B2M
BCAR1
BCL2
BECN1
BID
BIRC2
BIRC3
BIRC5
BMI1
CASP3
CASP7
CASP8
CASP9
CAT
CAV1
CBS
CCL11
CCL2
CCL5
CCND1
CCR5
CD28
CD40LG
CD44
COL6A1
CSF2
CTNNB1
CXCL2
CXCL9
CXCR3
CYBA
CYP1A1
CYP2E1
DAG1
DDIT3
EDN1
EDNRA
EGFR
EGR1
EIF2A
ELANE
EPO
ESR2
FAS
FASLG
FGFR2
FN1
FOS
FTH1
GCLC
GCLM
GFAP
GLUL
H2AFX
HBEGF
HGF
HIF1A
HMOX1
HRAS
HSBP1
HSPB1
HSPD1
IER3
IFNB1
IFNG
IGF1
IKBKB
IL18
IL1B
IL2
IL5
IL6
IRF1
JUN
KCNH2
KHK
LDHA
LEP
LGALS1
LHB
MAP2K1
MAP2K4
MAP3K5
MAP3K7
MAPK1
MAPK10
MAPK11
MAPK14
MAPK3
MAPK8
MAPK9
MCL1
MGST1
MMP1
MMP2
MMP9
MT-ATP6
MT2A
MTOR
MYC
NAMPT
NCF1
NDUFA13
NDUFS4
NFAT5
NFE2L2
NFKBIA
NFKBIB
NGB
NGF
NOS1
NOS2
NOS3
NOX1
ODC1
PARP1
PDGFA
PDGFB
PDX1
PINK1
PKM
PLD1
PLD2
PML
PON1
PPARA
PPARG
PPARGC1A
PRDX6
PRKAA1
PRKAA2
PRKCA
PRKCD
PRKCE
PRKG1
PRNP
PRODH
PTGS1
PTGS2
PTK2
PTMA
PXN
RAC1
RALA
RNF7
S100A7
S100A8
S100B
SDC2
SHC1
SIRT1
SLC30A10
SLC30A3
SLC7A11
SNCA
SOD1
SOD2
SPTAN1
SRC
STAT3
STK17A
TGFB1
THBS2
TLR4
TNF
TNFSF10
TP53
TRAP1
TRPC6
TRPV1
TXN
TXNIP
TYR
UCP1
UCP2
UCP3
UROD
XBP1
XDH
XIAP
XRCC1
ZNF143
