# Supplementary material for: Effects of poor sleep on the immune cell landscape as assessed by single-cell analysis
Source: Commun Biol. 2021 Nov 25;4:1325. doi: 10.1038/s42003-021-02859-8 (PMC8617259; doi:10.1038/s42003-021-02859-8)
Supplement: Supplementary file 10 — Supplementary Data 8 [file 42003_2021_2859_MOESM10_ESM.xlsx]

## Sheet: Supplementary Data 8
Supplementary Data 8. The detailed cell counts of subpopulations.
	preSL1	preSL2	preSL3	preSL4	preSL5	preSL6	postSL1	postSL2	postSL3	postSL4	postSL5	postSL6
IMC	402	280	853	558	474	261	765	897	996	975	417	638
NMC	1263	939	1758	934	1447	1367	98	56	170	24	28	91
CMC	1099	1891	3244	3043	1638	1066	1479	1874	3293	2536	1184	2021
PDC	86	184	377	159	196	51	129	208	314	153	195	125
CDC	61	144	213	134	100	45	101	198	229	111	59	101
ABC	43	102	50	124	118	121	56	77	51	81	73	92
PC	58	47	83	77	61	59	105	93	106	113	72	86
MBC	559	381	282	670	552	457	666	309	295	688	500	461
NBC	613	168	657	547	620	358	553	145	508	623	1036	385
NK3	2832	1726	2907	923	3500	5509	2596	1483	3579	712	3793	4294
NK2	1241	1254	1516	582	1157	377	1612	1571	2181	558	1403	307
NK1	118	134	71	39	116	111	109	138	137	49	150	99
T-mito	35	66	53	45	32	29	54	61	93	61	39	64
DPT	41	59	29	39	104	42	59	20	42	47	17	27
DNT	986	1281	532	687	692	1549	981	1113	570	602	584	1342
CD8 TEX	157	162	161	185	309	244	204	181	231	164	336	322
CD8 CTL	709	3024	460	3136	2501	1306	794	3302	553	2639	2795	1694
CD8 TEM	890	1647	1353	2026	1896	2552	906	1668	1675	2212	1938	2826
CD8 NAIVE	2262	709	1011	741	382	422	2325	777	869	1161	563	403
CD4 TEX	648	327	341	789	526	613	633	312	455	937	552	800
CD4 CTL	107	75	351	252	774	773	102	60	545	265	798	858
CD4 TREG	268	327	239	188	210	236	297	316	264	242	211	241
CD4 TEM	2670	1213	1244	2667	1585	1260	2294	1068	1014	3125	1681	1326
CD4 TCM	676	511	449	524	443	513	606	441	365	690	665	591
CD4 NAIVE	2176	3349	1766	931	567	679	2476	3632	1465	1232	911	806
