# Supplementary material for: Effects of poor sleep on the immune cell landscape as assessed by single-cell analysis
Source: Commun Biol. 2021 Nov 25;4:1325. doi: 10.1038/s42003-021-02859-8 (PMC8617259; doi:10.1038/s42003-021-02859-8)
Supplement: Supplementary file 11 — Supplementary Data 9 [file 42003_2021_2859_MOESM11_ESM.xlsx]

## Sheet: Figure 1b-j
Samples	MYE					BC				NK			TC
	IMC	NMC	CMC	PDC	CDC	ABC	PC	MBC	NBC	NK3	NK2	NK1	T-mito	DPT	DNT	CD8 TEX	CD8 CTL	CD8 TEM	CD8 NAIVE	CD4 TEX	CD4 CTL	CD4 TREG	CD4 TEM	CD4 TCM	CD4 NAIVE
preSL1	402	1263	1099	86	61	43	58	559	613	2832	1241	118	35	41	986	157	709	890	2262	648	107	268	2670	676	2176
preSL2	280	939	1891	184	144	102	47	381	168	1726	1254	134	66	59	1281	162	3024	1647	709	327	75	327	1213	511	3349
preSL3	853	1758	3244	377	213	50	83	282	657	2907	1516	71	53	29	532	161	460	1353	1011	341	351	239	1244	449	1766
preSL4	558	934	3043	159	134	124	77	670	547	923	582	39	45	39	687	185	3136	2026	741	789	252	188	2667	524	931
preSL5	474	1447	1638	196	100	118	61	552	620	3500	1157	116	32	104	692	309	2501	1896	382	526	774	210	1585	443	567
preSL6	261	1367	1066	51	45	121	59	457	358	5509	377	111	29	42	1549	244	1306	2552	422	613	773	236	1260	513	679
postSL1	765	98	1479	129	101	56	105	666	553	2596	1612	109	54	59	981	204	794	906	2325	633	102	297	2294	606	2476
postSL2	897	56	1874	208	198	77	93	309	145	1483	1571	138	61	20	1113	181	3302	1668	777	312	60	316	1068	441	3632
postSL3	996	170	3293	314	229	51	106	295	508	3579	2181	137	93	42	570	231	553	1675	869	455	545	264	1014	365	1465
postSL4	975	24	2536	153	111	81	113	688	623	712	558	49	61	47	602	164	2639	2212	1161	937	265	242	3125	690	1232
postSL5	417	28	1184	195	59	73	72	500	1036	3793	1403	150	39	17	584	336	2795	1938	563	552	798	211	1681	665	911
postSL6	638	91	2021	125	101	92	86	461	385	4294	307	99	64	27	1342	322	1694	2826	403	800	858	241	1326	591	806
Figure 1d
CD8TEM in CD45+ cell	preSU	postSU	Descriptive statistics			Paired t test
P1	4.45	4.53		preSU	postSU	P value	0.049
P2	8.235	8.34	Minimum	4.45	4.53	P value summary	*
P3	6.765	8.375	Maximum	12.76	14.13	Significantly different (P < 0.05)?	Yes
P4	10.13	11.06	Mean	8.637	9.354	One- or two-tailed P value?	Two-tailed
P5	9.48	9.69	SD	2.868	3.197	t, df	t=2.588, df=5
P6	12.76	14.13	SEM	1.171	1.305	Number of pairs	6
Figure 1e
TMITO in CD45+ cell	preSU	postSU	Descriptive statistics			Paired t test
P1	0.175	0.27		preSU	postSU	P value	0.0424
P2	0.33	0.305	Minimum	0.145	0.195	P value summary	*
P3	0.265	0.465	Maximum	0.33	0.465	Significantly different (P < 0.05)?	Yes
P4	0.225	0.305	Mean	0.2167	0.31	One- or two-tailed P value?	Two-tailed
P5	0.16	0.195	SD	0.07118	0.08832	t, df	t=2.708, df=5
P6	0.145	0.32	SEM	0.02906	0.03606	Number of pairs	6
Figure 1f
PC in CD45+ cell	preSU	postSU	Descriptive statistics			Paired t test
P1	0.29	0.525		preSU	postSU	P value	0.0026
P2	0.235	0.465	Minimum	0.235	0.36	P value summary	**
P3	0.415	0.53	Maximum	0.415	0.565	Significantly different (P < 0.05)?	Yes
P4	0.385	0.565	Mean	0.3208	0.4792	One- or two-tailed P value?	Two-tailed
P5	0.305	0.36	Std. Deviation	0.06666	0.07599	t, df	t=5.531, df=5
P6	0.295	0.43	Std. Error of Mean	0.02722	0.03102	Number of pairs	6
Figure 1g
NMC in CD45+ cell	preSU	postSU	Descriptive statistics			Paired t test
P1	6.315	0.49		preSU	postSU	P value	0.0001
P2	4.695	0.28	Minimum	4.67	0.12	P value summary	***
P3	8.79	0.85	Maximum	8.79	0.85	Significantly different (P < 0.05)?	Yes
P4	4.67	0.12	Mean	6.423	0.3892	One- or two-tailed P value?	Two-tailed
P5	7.235	0.14	SD	1.581	0.2732	t, df	t=10.59, df=5
P6	6.835	0.455	SEM	0.6456	0.1116	Number of pairs	6
Figure 1h
IMC in CD45+ cell	preSU	postSU	Descriptive statistics			Paired t test
P1	2.01	3.825		preSU	postSU	P value	0.0231
P2	1.4	4.485	Minimum	1.305	2.085	P value summary	*
P3	4.265	4.98	Maximum	4.265	4.98	Significantly different (P < 0.05)?	Yes
P4	2.79	4.875	Mean	2.357	3.907	One- or two-tailed P value?	Two-tailed
P5	2.37	2.085	SD	1.093	1.119	t, df	t=3.234, df=5
P6	1.305	3.19	SEM	0.4461	0.4569	Number of pairs	6

## Sheet: Figure 2a
Description	type	_Log10P	number	Log10P
Toll-like receptor signaling pathway	P1	-5.68995	6	5.68995
necroptosis	P1	-2.50339	4	2.50339
Signaling by Interleukins	P1	-7.00944	12	7.00944
myeloid leukocyte activation	P1	-13.7091	21	13.7091
PID AP1 PATHWAY	P1	-8.22327	7	8.22327
Cellular responses to stress	P1	-13.6971	20	13.6971
leukocyte differentiation	P1	-10.0611	16	10.0611
lymphocyte activation	P1	-6.22326	14	6.22326
Senescence-Associated Secretory Phenotype (SASP)	P1	-5.5022	6	5.5022
NF-kappa B signaling pathway	P1	-3.41978	4	3.41978
Toll-like receptor signaling pathway	P2	0	0	0
necroptosis	P2	0	0	0
Signaling by Interleukins	P2	-2.37867	6	2.37867
myeloid leukocyte activation	P2	-3.46913	9	3.46913
PID AP1 PATHWAY	P2	-4.07139	4	4.07139
Cellular responses to stress	P2	-9.1131	15	9.1131
leukocyte differentiation	P2	-4.14468	9	4.14468
lymphocyte activation	P2	-3.66907	10	3.66907
Senescence-Associated Secretory Phenotype (SASP)	P2	-2.21849	3	2.21849
NF-kappa B signaling pathway	P2	0	0	0
Toll-like receptor signaling pathway	P3	-5.99962	7	5.99962
necroptosis	P3	-3.66842	6	3.66842
Signaling by Interleukins	P3	-5.39334	12	5.39334
myeloid leukocyte activation	P3	-7.34756	17	7.34756
PID AP1 PATHWAY	P3	-5.83095	6	5.83095
Cellular responses to stress	P3	-7.34036	16	7.34036
leukocyte differentiation	P3	-6.20137	14	6.20137
lymphocyte activation	P3	-4.45756	14	4.45756
Senescence-Associated Secretory Phenotype (SASP)	P3	-3.58026	5	3.58026
NF-kappa B signaling pathway	P3	-5.05431	6	5.05431
Toll-like receptor signaling pathway	P4	-14.21	9	14.21
necroptosis	P4	-2.91842	3	2.91842
Signaling by Interleukins	P4	-9.77188	10	9.77188
myeloid leukocyte activation	P4	-7.03813	9	7.03813
PID AP1 PATHWAY	P4	-7.58693	5	7.58693
Cellular responses to stress	P4	-7.51369	9	7.51369
leukocyte differentiation	P4	-7.8128	9	7.8128
lymphocyte activation	P4	-2.60156	5	2.60156
Senescence-Associated Secretory Phenotype (SASP)	P4	-3.42985	3	3.42985
NF-kappa B signaling pathway	P4	-10.5892	7	10.5892
Toll-like receptor signaling pathway	P5	-4.4398	7	4.4398
necroptosis	P5	-2.43849	6	2.43849
Signaling by Interleukins	P5	-8.30271	20	8.30271
myeloid leukocyte activation	P5	-5.75679	20	5.75679
PID AP1 PATHWAY	P5	-12.001	12	12.001
Cellular responses to stress	P5	-8.67092	23	8.67092
leukocyte differentiation	P5	-7.17932	20	7.17932
lymphocyte activation	P5	-4.83231	20	4.83231
Senescence-Associated Secretory Phenotype (SASP)	P5	-2.5171	5	2.5171
NF-kappa B signaling pathway	P5	-2.01511	4	2.01511
Toll-like receptor signaling pathway	P6	-7.14351	10	7.14351
necroptosis	P6	-11.0244	16	11.0244
Signaling by Interleukins	P6	-15.6477	30	15.6477
myeloid leukocyte activation	P6	-14.5807	34	14.5807
PID AP1 PATHWAY	P6	-11.4645	12	11.4645
Cellular responses to stress	P6	-9.1738	25	9.1738
leukocyte differentiation	P6	-13.8363	30	13.8363
lymphocyte activation	P6	-11.3448	32	11.3448
Senescence-Associated Secretory Phenotype (SASP)	P6	-6.83686	10	6.83686
NF-kappa B signaling pathway	P6	-4.40418	7	4.40418

## Sheet: Figure 2b
Description	type	_Log10P	number	Log10P
defense response to other organism	P1	0	0	0
dendritic cell homeostasis	P1	0	0	0
detoxification	P1	-3.2	2	3.2
monocyte differentiation	P1	0	0	0
Senescence?Associated Secretory Phenotype (SASP)	P1	0	0	0
leukocyte migration	P1	-2.05123	2	2.05123
metal ion homeostasis	P1	0	0	0
Oxidative phosphorylation	P1	0	0	0
Regulation of actin cytoskeleton	P1	0	0	0
regulation of vascular wound healing	P1	0	0	0
defense response to other organism	P2	0	0	0
dendritic cell homeostasis	P2	-3.845	1	3.845
detoxification	P2	-3.9	2	3.9
monocyte differentiation	P2	0	0	0
Senescence?Associated Secretory Phenotype (SASP)	P2	0	0	0
leukocyte migration	P2	0	0	0
metal ion homeostasis	P2	-2.5	2	2.5
Oxidative phosphorylation	P2	0	0	0
Regulation of actin cytoskeleton	P2	0	0	0
regulation of vascular wound healing	P2	0	0	0
defense response to other organism	P3	0	0	0
dendritic cell homeostasis	P3	0	0	0
detoxification	P3	-5.1	4	5.1
monocyte differentiation	P3	0	0	0
Senescence?Associated Secretory Phenotype (SASP)	P3	0	0	0
leukocyte migration	P3	0	0	0
metal ion homeostasis	P3	-2.5	4	2.5
Oxidative phosphorylation	P3	-6.28694	5	6.28694
Regulation of actin cytoskeleton	P3	0	0	0
regulation of vascular wound healing	P3	0	0	0
defense response to other organism	P4	0	0	0
dendritic cell homeostasis	P4	-2.9557	1	2.9557
detoxification	P4	-4.9	4	4.9
monocyte differentiation	P4	-3.1	2	3.1
Senescence?Associated Secretory Phenotype (SASP)	P4	0	0	0
leukocyte migration	P4	-2.61022	4	2.61022
metal ion homeostasis	P4	-5.2	7	5.2
Oxidative phosphorylation	P4	-3.08147	3	3.08147
Regulation of actin cytoskeleton	P4	-5.24563	5	5.24563
regulation of vascular wound healing	P4	-4	2	4
defense response to other organism	P5	0	0	0
dendritic cell homeostasis	P5	-3.19179	1	3.19179
detoxification	P5	-9.7	6	9.7
monocyte differentiation	P5	0	0	0
Senescence?Associated Secretory Phenotype (SASP)	P5	0	0	0
leukocyte migration	P5	-4.82573	5	4.82573
metal ion homeostasis	P5	-7	7	7
Oxidative phosphorylation	P5	0	0	0
Regulation of actin cytoskeleton	P5	0	0	0
regulation of vascular wound healing	P5	-2.1	1	2.1
defense response to other organism	P6	-3.2	4	3.2
dendritic cell homeostasis	P6	0	0	0
detoxification	P6	0	0	0
monocyte differentiation	P6	0	0	0
Senescence?Associated Secretory Phenotype (SASP)	P6	-5.76126	4	5.76126
leukocyte migration	P6	0	0	0
metal ion homeostasis	P6	0	0	0
Oxidative phosphorylation	P6	0	0	0
Regulation of actin cytoskeleton	P6	0	0	0
regulation of vascular wound healing	P6	0	0	0

## Sheet: Figure 2c-d
sample	celltype	nDEGs_total	nDEGs_up	nDEGs_down
P1	BC	86	78	8
P2	BC	148	109	39
P3	BC	169	146	23
P4	BC	71	10	61
P5	BC	265	233	32
P6	BC	233	218	15
P1	DC	211	150	61
P2	DC	112	90	22
P3	DC	157	127	30
P4	DC	158	62	96
P5	DC	352	271	81
P6	DC	366	262	104
P1	MC	83	67	16
P2	MC	86	67	19
P3	MC	138	103	35
P4	MC	68	31	37
P5	MC	207	172	35
P6	MC	173	155	18
P1	NK	99	82	17
P2	NK	120	112	8
P3	NK	196	172	24
P4	NK	120	58	62
P5	NK	336	302	34
P6	NK	310	307	3
P1	TC	81	78	3
P2	TC	113	111	2
P3	TC	218	197	21
P4	TC	79	43	36
P5	TC	280	257	23
P6	TC	261	260	1

## Sheet: Figure 2e-f
upregulated		downregulated
genes	Freq	genes	Freq
GADD45B	28	MT2A	18
JUN	28	MT1X	16
FOSB	26	MT-ND4L	14
KLF6	26	MT1E	13
BRD2	25	GPR183	10
FOS	25	CXCR4	9
IER2	24	GZMB	8
PPP1R15A	24	MT1G	7
IFRD1	23	MT-ND5	7
TUBB4B	23	MT-ND6	7
ZFP36L2	23	PDE4B	7
NFKBIA	22	ARL4C	6
DUSP1	21	FTH1	6
PFN1	21	IRF1	6
CITED2	20	MT-ATP8	6

## Sheet: Figure 3c
genes	p_val	avg_logFC	pct.1	pct.2	p_val_adj
CALM1	1.06e-15	0.50945	0.989	0.901	3.55e-11
IER2	2.41e-13	0.776421	0.933	0.801	8.08e-09
JUNB	3.2e-13	0.996257	0.787	0.49	1.07e-08
JUN	7.13e-13	0.995455	0.871	0.702	2.39e-08
FOS	8.76e-13	0.968875	0.888	0.629	2.94e-08
BRD2	1.25e-12	0.595097	0.871	0.722	4.2e-08
GADD45B	2.56e-12	0.775294	0.871	0.636	8.58e-08
PPP1R15A	4.02e-10	0.7277	0.669	0.404	1.35e-05
ID2	4.46e-10	0.675745	0.775	0.51	1.5e-05
CCDC85B	5.22e-10	0.579459	0.298	0.04	1.75e-05
NFKBIA	1.85e-09	0.837545	0.545	0.258	6.2e-05
ZFP36L2	3.35e-09	0.94214	0.725	0.53	0.000112462
DUSP1	6.93e-09	0.682861	0.826	0.642	0.000232403
TMEM160	3.41e-08	0.449262	0.264	0.046	0.00114197
RPS2	5.86e-08	0.861013	0.865	0.795	0.00196485
MT2A	1.18e-07	-0.680332	0.713	0.881	0.00394732
NDUFC1	2.44e-07	-0.370268	0.309	0.55	0.00817584
FOSB	7.4e-07	0.542467	0.444	0.212	0.0248155
PFN1	1.24e-06	0.913004	0.904	0.868	0.0417119
DUSP2	1.27e-06	0.565447	0.388	0.159	0.0426381
UQCRB	1.39e-06	-0.338186	0.708	0.874	0.0466326
HIST1H1E	2.88e-06	-0.656387	0.466	0.702	0.0964654
RANBP1	3.09e-06	0.524874	0.494	0.285	0.103654
MT1X	3.31e-06	-0.831774	0.331	0.55	0.111065
HMGN1	3.47e-06	0.671269	0.618	0.483	0.116426
RAB5IF	4.44e-06	0.448664	0.309	0.113	0.148951
GUK1	5.4e-06	0.62505	0.551	0.391	0.18106
SDF2L1	1.24e-05	0.455902	0.36	0.152	0.415562
MAP1LC3B	1.28e-05	0.531161	0.393	0.212	0.428501
FTH1	1.3e-05	0.60057	0.854	0.775	0.437517
PSPC1	1.49e-05	-0.263872	0.174	0.384	0.499409
PSMA6	1.7e-05	-0.317071	0.573	0.728	0.569075
ZFP36	1.71e-05	0.552871	0.73	0.609	0.573508
SERTAD1	1.89e-05	0.461867	0.494	0.291	0.635531
IER5	2.07e-05	0.320234	0.281	0.099	0.694359
EIF5A	2.45e-05	0.420712	0.669	0.57	0.822078
EIF4A3	2.57e-05	0.368727	0.315	0.132	0.863479
MT1E	2.6e-05	-0.570354	0.197	0.384	0.872866
BTG1	2.84e-05	0.341506	0.916	0.874	0.951537
ATP5F1D	2.9e-05	0.442526	0.225	0.066	0.971211
BHLHE40	3.13e-05	0.454329	0.41	0.199	1
PRELID1	3.2e-05	0.507293	0.298	0.126	1
NT5C	3.53e-05	0.353265	0.236	0.079	1
ITM2B	3.64e-05	0.540977	0.601	0.47	1
HMGN2	3.69e-05	-0.306343	0.955	0.96	1
CCL3	4.1e-05	0.559063	0.275	0.099	1
CCND3	4.33e-05	0.437737	0.663	0.517	1
KPNA2	4.6e-05	-0.506171	0.258	0.47	1
DEK	5.53e-05	0.378252	0.753	0.623	1
CCNB2	5.6e-05	-0.374684	0.23	0.43	1
METTL9	5.91e-05	0.311591	0.23	0.079	1
ARHGDIB	6.19e-05	-0.216599	0.961	0.974	1
LBH	6.7e-05	0.414533	0.573	0.437	1
PPDPF	8.12e-05	0.332991	0.86	0.815	1
WSB1	8.15e-05	0.27675	0.685	0.497	1
XBP1	8.86e-05	0.413004	0.298	0.126	1
KLF6	0.000103143	0.424599	0.742	0.596	1
KLF10	0.000109221	0.250391	0.236	0.079	1
TMSB4X	0.000109971	-0.168237	1	1	1
KRT10	0.000114929	0.337861	0.202	0.06	1
HNRNPA2B1	0.000115016	-0.179717	0.961	0.967	1
CD160	0.000124716	0.387449	0.225	0.073	1
DUSP23	0.000128584	0.310549	0.371	0.199	1
HIST1H3C	0.000132223	-0.491676	0.101	0.252	1
NFKBIZ	0.000145968	0.356057	0.264	0.106	1
RASSF1	0.000160088	0.337721	0.354	0.179	1
GNLY	0.000162282	0.432284	0.77	0.616	1
CYC1	0.000171995	0.341354	0.202	0.066	1
TBX21	0.000176693	0.274997	0.213	0.066	1
HMGB2	0.000198074	-0.341507	0.888	0.921	1
IFITM2	0.000202222	0.29551	0.91	0.742	1
CCL4	0.000203289	0.732248	0.646	0.464	1
SH2D1B	0.000209364	0.283761	0.287	0.113	1
PTTG1	0.000211899	-0.42363	0.399	0.57	1
FCER1G	0.000222405	0.540119	0.41	0.225	1
AIFM1	0.000228021	-0.205556	0.118	0.285	1
GMFG	0.000230096	-0.224549	0.888	0.854	1
FAAP20	0.000262638	0.334558	0.258	0.113	1
C12orf10	0.000270985	-0.207987	0.191	0.371	1
COX17	0.000279542	-0.321361	0.421	0.609	1
LARP7	0.000285702	-0.246545	0.247	0.437	1
ABHD17A	0.000299894	0.259922	0.281	0.119	1
TRDC	0.000305814	0.328239	0.539	0.318	1
NDUFS5	0.000308457	-0.250334	0.652	0.768	1
PLEKHJ1	0.000312699	0.311135	0.539	0.364	1
MTCH2	0.000325908	-0.287454	0.337	0.517	1
DNAJC1	0.000326252	0.233243	0.315	0.152	1
PSMC4	0.000348292	-0.262675	0.376	0.589	1
SERP1	0.000380971	0.502686	0.472	0.338	1
HOPX	0.000396397	0.396208	0.663	0.503	1
BTG2	0.000412215	0.309301	0.388	0.219	1
TFPT	0.000442275	-0.163668	0.09	0.232	1
DDIT3	0.000445297	0.280772	0.354	0.185	1
KLRF1	0.00050844	0.378585	0.489	0.298	1
TMPO	0.000513173	-0.332309	0.466	0.629	1
AK3	0.000527415	0.244074	0.213	0.079	1
ATP5MF	0.000535566	-0.209834	0.764	0.828	1
KLF2	0.000580716	0.362639	0.478	0.325	1
ANXA11	0.000597143	0.356439	0.472	0.338	1
GADD45GIP1	0.000602743	0.349959	0.213	0.086	1
RCSD1	0.000604367	0.338974	0.393	0.252	1
MZT2B	0.000605644	0.31612	0.32	0.172	1
FGR	0.000610056	0.43593	0.382	0.225	1
MRPL28	0.000611224	-0.204574	0.331	0.517	1
TRPM7	0.000631687	-0.164127	0.107	0.258	1
TOP2A	0.000633832	-0.457412	0.292	0.464	1
MRPS26	0.000644264	0.340267	0.242	0.106	1
ATP5F1B	0.000670428	-0.250656	0.792	0.834	1
CYBA	0.000726713	0.209466	0.921	0.914	1
TNFRSF1B	0.000737144	0.321569	0.354	0.205	1
P4HB	0.000738264	0.316765	0.556	0.397	1
CD27	0.000744459	-0.343349	0.185	0.331	1
AQR	0.000762679	-0.2866	0.101	0.238	1
IRF2BP2	0.000836052	0.233727	0.242	0.099	1
SNX3	0.000848372	0.307102	0.433	0.278	1
SNHG12	0.000873329	0.284356	0.32	0.172	1
MED27	0.000881203	-0.129778	0.146	0.311	1
FAM96A	0.000984381	-0.246134	0.472	0.649	1
JUND	0.000997912	0.209836	0.253	0.113	1
LMNB1	0.00100259	-0.302677	0.478	0.623	1
HIST1H4C	0.00100664	-0.448148	0.601	0.748	1
HNRNPA3	0.00101415	-0.203529	0.775	0.921	1
S100A10	0.0010348	0.28811	0.938	0.841	1
TSEN15	0.00103565	0.308034	0.388	0.245	1
GK5	0.00106757	0.283915	0.32	0.159	1
NUP85	0.00112695	-0.180746	0.112	0.245	1
RNF126	0.00112838	0.313009	0.275	0.139	1
SPTBN1	0.00115116	-0.259666	0.27	0.43	1
DDIT4	0.00118677	0.259074	0.607	0.424	1
SMARCB1	0.00120628	0.351943	0.281	0.146	1
ADGRG1	0.0012342	0.40012	0.36	0.205	1
MRPL19	0.00126213	-0.2378	0.157	0.305	1
ATP5MPL	0.00128314	-0.202395	0.691	0.781	1
VAMP5	0.00129265	-0.297431	0.393	0.563	1
MYLIP	0.00131941	0.351926	0.287	0.152	1
TIMM23	0.00132211	-0.217575	0.326	0.49	1
CDCA2	0.00133857	-0.218641	0.124	0.265	1
ARHGAP11A	0.00139401	-0.210118	0.101	0.232	1
UBA3	0.0014215	-0.258768	0.253	0.404	1
SSBP3	0.00143331	0.25269	0.292	0.146	1
C16orf87	0.00143491	-0.210571	0.157	0.311	1
PDIA3	0.00145933	0.487671	0.612	0.497	1
FCRL6	0.00148083	0.298619	0.354	0.205	1
PLK1	0.00149056	-0.28458	0.14	0.285	1
AP1M1	0.00150564	0.299675	0.32	0.179	1
SNRPC	0.00150946	-0.224303	0.579	0.709	1
AC004687.1	0.00152375	0.24953	0.292	0.152	1
FKBP2	0.00153109	-0.176431	0.253	0.43	1
TPMT	0.0015505	-0.22506	0.124	0.258	1
NDFIP1	0.00155922	0.270971	0.281	0.146	1
CKAP5	0.00159801	-0.249628	0.202	0.351	1
RNF7	0.00164562	-0.275595	0.461	0.623	1
SUMO3	0.00166513	0.287489	0.455	0.298	1
ZFAND5	0.00168418	0.294081	0.281	0.146	1
HNRNPM	0.00169556	-0.213142	0.646	0.808	1
GPRIN3	0.00169862	-0.121697	0.146	0.298	1
GZMB	0.00174229	0.28595	0.674	0.483	1
ATP6V0E1	0.00177379	0.292361	0.781	0.748	1
CDC42EP3	0.00183717	0.25218	0.242	0.113	1
CD3E	0.00187024	-0.277908	0.68	0.755	1
LLPH	0.00189991	-0.200296	0.247	0.411	1
NPM1	0.00191128	-0.186114	0.916	0.96	1
RBM18	0.00193097	-0.268384	0.118	0.245	1
PAXX	0.00198163	0.329689	0.635	0.49	1
H2AFY	0.00201662	0.335436	0.607	0.503	1
ZC3H12A	0.00205551	0.248824	0.213	0.093	1
LSM6	0.00206459	-0.240533	0.461	0.603	1
ORC5	0.00207116	-0.0480399	0.084	0.205	1
SRRT	0.00207705	-0.212019	0.337	0.51	1
EIF3H	0.00208097	-0.289742	0.64	0.781	1
DUSP11	0.00210262	-0.0941114	0.18	0.338	1
IFRD1	0.00213481	0.292503	0.433	0.278	1
S1PR5	0.00218273	0.222198	0.264	0.126	1
LINC01550	0.00220984	-0.231539	0.096	0.219	1
TXNDC17	0.00222742	-0.199849	0.421	0.563	1
CENPW	0.00225393	-0.278972	0.303	0.464	1
ARF6	0.00226917	0.297369	0.528	0.404	1
SMARCA5	0.00231002	-0.287667	0.315	0.464	1
MBP	0.00231651	0.313196	0.343	0.205	1
GNL2	0.00242917	-0.221997	0.247	0.404	1
LYZ	0.0024983	0.0873697	0.287	0.139	1
IKZF1	0.00255409	0.197503	0.5	0.351	1
H3F3B	0.0025905	0.120237	0.966	1	1
ARPC5L	0.00262913	0.279653	0.506	0.358	1
ADSL	0.00269036	-0.304257	0.365	0.503	1
GYPC	0.00269038	0.252981	0.601	0.444	1
IFT52	0.0027195	-0.124949	0.146	0.298	1
GRK6	0.00273551	0.082548	0.213	0.093	1
PSMG2	0.00278112	-0.182841	0.483	0.642	1
LTA4H	0.00280218	-0.15313	0.253	0.43	1
IL10RB	0.00288071	-0.153975	0.112	0.238	1
ARL6IP4	0.00288947	0.29655	0.624	0.51	1
ATP6V0C	0.00291704	0.307055	0.416	0.272	1
IMMT	0.00296127	-0.176598	0.303	0.464	1
KIF2A	0.00296442	-0.250816	0.343	0.53	1
YWHAQ	0.00298931	0.211602	0.809	0.695	1
PBXIP1	0.00308074	-0.231202	0.213	0.371	1
NNT	0.003091	-0.211498	0.135	0.265	1
AFF4	0.00316309	0.212776	0.242	0.119	1
DDX39A	0.00316438	-0.243463	0.612	0.702	1
UBE2G1	0.00321461	0.187457	0.225	0.106	1
NDUFA12	0.00330094	-0.21166	0.64	0.722	1
TFDP2	0.0033136	0.364154	0.298	0.179	1
MATK	0.00333326	0.472109	0.298	0.172	1
TUBB4B	0.00336166	0.251489	0.753	0.623	1
RNPC3	0.00342738	-0.19875	0.135	0.265	1
COX6A1	0.00345242	-0.171652	0.86	0.887	1
PRC1	0.00345378	-0.167441	0.096	0.212	1
PTBP3	0.00345643	-0.221892	0.382	0.543	1
BCCIP	0.00346138	-0.214793	0.343	0.49	1
HIST3H2A	0.00346253	0.200603	0.264	0.139	1
GART	0.00347509	-0.179148	0.157	0.291	1
IDS	0.00350573	0.240332	0.444	0.311	1
SF3B6	0.00351576	-0.234429	0.612	0.702	1
STRAP	0.00362479	-0.190251	0.483	0.629	1
MT-ND4L	0.00367896	-0.174175	0.978	0.947	1
HNRNPC	0.00368454	-0.131812	0.826	0.868	1
ALG1	0.00370291	-0.238181	0.135	0.252	1
RPL41	0.00370722	-0.145964	1	0.993	1
SFSWAP	0.00378713	-0.328985	0.219	0.364	1
COX8A	0.00385054	-0.147397	0.888	0.887	1
NUF2	0.00390404	-0.197338	0.152	0.285	1
BUB1	0.00392042	-0.191632	0.112	0.225	1
PPP2R2B	0.00392921	0.198224	0.202	0.086	1
FCGR3A	0.00396927	0.244698	0.534	0.371	1
COX5A	0.00401911	0.368	0.528	0.391	1
GMCL1	0.00407388	0.25473	0.287	0.166	1
DPP7	0.00410725	0.245909	0.303	0.179	1
PNISR	0.00415909	-0.180015	0.551	0.709	1
SLIRP	0.0042244	-0.232572	0.287	0.424	1
MAP3K8	0.0043661	0.34905	0.337	0.219	1
TYROBP	0.00443059	0.277173	0.635	0.483	1
ASPM	0.00452859	-0.400686	0.208	0.344	1
ADAM8	0.00453779	0.202452	0.303	0.172	1
LDHB	0.00453863	-0.241617	0.792	0.821	1
RPL13	0.00458005	0.142192	0.983	1	1
ARF5	0.00458417	0.273392	0.478	0.358	1
CCNG1	0.00459513	-0.168705	0.348	0.536	1
MTERF4	0.00459631	-0.230216	0.174	0.305	1
IL2RB	0.00460157	0.463958	0.433	0.338	1
LPCAT3	0.00464723	-0.167973	0.112	0.232	1
REXO2	0.00474181	-0.0876284	0.264	0.424	1
EIF5	0.004747	0.262073	0.663	0.596	1
CENPF	0.00482951	-0.444406	0.219	0.344	1
COX7B	0.00484282	-0.133086	0.73	0.781	1
YWHAZ	0.00485556	-0.175986	0.91	0.954	1
SUB1	0.00492561	-0.233219	0.882	0.907	1
NKG7	0.00502373	0.233239	0.882	0.801	1
NSL1	0.00512285	-0.154484	0.27	0.417	1
CUL5	0.00513945	-0.19652	0.146	0.272	1
SDF4	0.00526105	0.20399	0.5	0.377	1
HLA-B	0.00528334	0.144963	0.994	1	1
ATG5	0.00547662	-0.167115	0.258	0.411	1
GPANK1	0.00549872	-0.130252	0.146	0.278	1
TMEM167A	0.00556402	-0.268293	0.309	0.444	1
TXNIP	0.0057314	0.257673	0.882	0.834	1
RPL36AL	0.00583761	-0.118253	0.893	0.914	1
METTL26	0.00588151	0.2487	0.365	0.245	1
MYCBP	0.00591092	-0.114513	0.197	0.331	1
DCAF11	0.00595913	-0.199085	0.275	0.424	1
ITGAE	0.00609626	-0.165692	0.326	0.49	1
IFITM1	0.00612922	0.147998	0.944	0.921	1
CCT5	0.00613043	-0.156359	0.466	0.629	1
LAIR1	0.00613201	0.397555	0.32	0.212	1
HPF1	0.00617512	-0.207229	0.258	0.404	1
CUL2	0.00623163	-0.197056	0.129	0.245	1
PRDM2	0.00631563	0.274317	0.236	0.126	1
H1FX	0.00635555	0.225638	0.404	0.278	1
SLC35C2	0.00655184	-0.147756	0.146	0.272	1
LTB	0.00657201	-0.337458	0.253	0.397	1
IREB2	0.00659212	-0.193459	0.157	0.278	1
TMED2	0.00664769	0.242315	0.657	0.583	1
CD47	0.00671298	0.258007	0.376	0.252	1
MRFAP1	0.00672675	-0.157691	0.36	0.503	1
PSMD13	0.00679986	-0.166091	0.433	0.583	1
UBE2T	0.00682813	-0.277747	0.292	0.437	1
MVB12A	0.00691516	0.181855	0.202	0.099	1
MVP	0.0069203	-0.183161	0.23	0.371	1
DNMT1	0.00692833	0.246671	0.747	0.662	1
LINC00623	0.00693745	0.271462	0.258	0.146	1
NFU1	0.00696621	-0.111486	0.174	0.305	1
SMC4	0.00697768	-0.283596	0.416	0.583	1
GTF2H5	0.0070347	-0.177067	0.303	0.464	1
HLA-E	0.00715682	0.152676	0.933	0.954	1
HCST	0.00739887	0.216801	0.944	0.848	1
GTF3A	0.00744964	0.29681	0.399	0.305	1
DCXR	0.00749349	0.341028	0.517	0.437	1
CHTOP	0.00753719	-0.166632	0.202	0.338	1
GUSB	0.00765958	0.247864	0.376	0.258	1
LEF1	0.00770025	-0.313152	0.157	0.272	1
STYXL1	0.00772552	-0.0914627	0.101	0.212	1
SSR1	0.007801	-0.169121	0.343	0.497	1
SKA2	0.00790842	-0.273943	0.416	0.55	1
KNL1	0.00792337	-0.19267	0.213	0.331	1
TDG	0.00796007	-0.171571	0.191	0.325	1
CAPZA1	0.00798372	-0.223685	0.562	0.669	1
LUC7L3	0.00824556	-0.218991	0.388	0.53	1
PAG1	0.00843649	0.207576	0.258	0.146	1
ERGIC2	0.0084416	-0.132135	0.253	0.391	1
ATP5PD	0.00854186	-0.165008	0.601	0.748	1
ANAPC10	0.00854347	-0.120114	0.107	0.212	1
RGS14	0.00857385	0.238516	0.309	0.192	1
ATP5ME	0.00860085	-0.197273	0.343	0.477	1
PGM2	0.00863332	-0.172528	0.135	0.252	1
COX5B	0.00864817	-0.208738	0.753	0.821	1
HIST1H2BH	0.00868371	-0.234643	0.107	0.212	1
ATM	0.00868761	-0.223179	0.343	0.497	1
MT-ND1	0.00873244	-0.138213	0.961	0.98	1
TPRKB	0.00874825	-0.170106	0.354	0.497	1
EIF3F	0.00875289	0.267202	0.708	0.662	1
CITED2	0.00883697	0.277353	0.399	0.298	1
COX7C	0.00885413	-0.109227	0.893	0.887	1
KATNA1	0.0089001	-0.167008	0.146	0.258	1
ERP44	0.00890277	-0.111279	0.315	0.49	1
COMMD5	0.00890715	-0.198083	0.185	0.311	1
TOB1	0.00892453	0.193942	0.309	0.192	1
ANP32B	0.00895638	0.299914	0.663	0.596	1
H2AFZ	0.00904978	-0.196307	0.916	0.927	1
MFSD1	0.00906788	-0.146277	0.118	0.225	1
RABIF	0.00921691	-0.160684	0.258	0.391	1
NDUFV2	0.00922761	-0.210283	0.573	0.662	1
TRNAU1AP	0.00925946	-0.124011	0.303	0.47	1
UQCRFS1	0.00938183	0.291829	0.331	0.225	1
SELL	0.0093842	-0.378771	0.438	0.543	1
ST13	0.00939624	-0.218996	0.59	0.715	1
TIMM17B	0.00940885	-0.156363	0.298	0.45	1
GZMA	0.00943407	0.143955	0.837	0.689	1
AC243960.1	0.00944097	-0.158511	0.23	0.377	1
ATP5F1E	0.00950427	-0.124449	0.961	0.947	1
ARCN1	0.00969525	-0.103229	0.14	0.258	1
TIMM50	0.00970367	0.177663	0.27	0.159	1
TBL1XR1	0.00973104	-0.117617	0.112	0.219	1
CDKN1A	0.00975045	0.197011	0.202	0.099	1
RAD50	0.00982579	-0.0621097	0.101	0.212	1
POLR2A	0.00987699	0.282035	0.567	0.503	1
NDUFA7	0.00989318	-0.120946	0.101	0.205	1
MT1F	0.0100382	-0.26386	0.23	0.358	1
FKBP5	0.0100737	0.292977	0.337	0.238	1
UBE2F	0.0101705	0.303408	0.253	0.152	1
IDH3A	0.0101939	-0.104685	0.152	0.265	1
CD300A	0.0102347	0.160275	0.337	0.219	1
TRAC	0.0102583	-0.124007	0.388	0.556	1
DNAJB1	0.0102962	0.17477	0.652	0.583	1
RHOC	0.0103092	0.234134	0.416	0.285	1
BBIP1	0.0103099	-0.0530402	0.146	0.265	1
RPF1	0.0103439	-0.191943	0.247	0.384	1
WDR18	0.010499	-0.117434	0.208	0.331	1
THUMPD1	0.0105189	-0.169669	0.185	0.318	1
FAM200B	0.0105464	-0.203487	0.18	0.298	1
UCHL3	0.0107964	-0.0434043	0.197	0.338	1
PTPN4	0.0108283	0.209347	0.36	0.225	1
EFTUD2	0.0108756	-0.198244	0.225	0.358	1
SLC25A36	0.0109177	0.154712	0.258	0.146	1
PMPCB	0.0109481	-0.192926	0.365	0.523	1
MYDGF	0.0109567	0.248947	0.309	0.199	1
UBXN4	0.0109769	0.232674	0.612	0.503	1
PRSS23	0.0111333	0.280068	0.225	0.119	1
CAMK2G	0.0111365	0.152384	0.202	0.099	1
EXOSC9	0.0112758	-0.138128	0.247	0.377	1
TRAPPC1	0.0112902	-0.148283	0.713	0.808	1
SRSF7	0.0113555	0.203835	0.86	0.861	1
IPCEF1	0.0113834	-0.168029	0.112	0.212	1
SQSTM1	0.0114579	0.382281	0.376	0.278	1
RTF2	0.0115556	-0.170505	0.348	0.497	1
MRPS7	0.0115805	-0.0904188	0.326	0.49	1
CD320	0.0116012	0.219101	0.404	0.278	1
FUS	0.0116015	0.307607	0.775	0.748	1
FAM32A	0.0119495	-0.216127	0.438	0.563	1
EIF6	0.0120229	-0.171196	0.393	0.523	1
CHCHD2	0.0120594	-0.108576	0.933	0.94	1
CD3D	0.0120727	-0.2576	0.5	0.623	1
GTF2B	0.0120847	-0.213072	0.27	0.404	1
IMPDH1	0.0120858	0.0839597	0.23	0.119	1
DDX27	0.0121048	-0.203394	0.225	0.338	1
P2RY8	0.0122224	-0.283809	0.264	0.397	1
BRD8	0.0122314	-0.129658	0.124	0.232	1
OSGEP	0.012263	-0.141819	0.27	0.397	1
MT-CO3	0.012291	-0.127697	1	1	1
HLA-C	0.0124331	0.128513	0.994	0.993	1
CST7	0.012442	0.204784	0.826	0.702	1
CLDND1	0.0124554	-0.276945	0.36	0.497	1
HIST1H2BK	0.0124632	-0.224924	0.146	0.258	1
TIPIN	0.0125221	-0.147176	0.146	0.258	1
HSPD1	0.0126314	-0.241455	0.478	0.603	1
ACTR6	0.0126704	-0.163471	0.197	0.318	1
TOMM20	0.0127667	-0.173671	0.556	0.642	1
SHCBP1	0.0127669	-0.0782285	0.163	0.278	1
PSMB5	0.0127687	-0.14938	0.197	0.311	1
CTSW	0.0128614	0.295388	0.708	0.629	1
EDRF1	0.0129544	-0.11624	0.14	0.252	1
DDX56	0.013064	-0.08354	0.146	0.258	1
KIAA0391	0.0130691	-0.0547715	0.101	0.205	1
ADRB2	0.0130799	0.27412	0.219	0.119	1
TPR	0.0131237	-0.280241	0.528	0.636	1
CHRAC1	0.0133292	0.196895	0.264	0.159	1
TSC22D3	0.0133891	0.187798	0.792	0.715	1
CDC20	0.0134191	-0.221516	0.208	0.325	1
COIL	0.0135496	-0.226305	0.124	0.219	1
LITAF	0.013555	0.220732	0.888	0.861	1
NR3C1	0.0135689	0.243849	0.438	0.325	1
PRDX1	0.0136353	-0.228	0.584	0.715	1
FUNDC1	0.0138665	-0.127754	0.118	0.219	1
HNRNPL	0.0139665	0.216849	0.393	0.285	1
DENND1C	0.0139684	-0.151982	0.219	0.338	1
ZNF106	0.0141718	-0.157706	0.208	0.325	1
PRKAR1A	0.0141875	-0.25712	0.393	0.503	1
CASP4	0.0142452	-0.105728	0.348	0.523	1
CRIPT	0.0144955	-0.108351	0.213	0.344	1
CTNNAL1	0.0145064	0.175192	0.208	0.113	1
CHMP7	0.0145994	-0.132558	0.129	0.232	1
CEP250	0.014672	-0.211481	0.107	0.205	1
NBDY	0.0147783	-0.24267	0.253	0.384	1
CCL5	0.0149052	0.240497	0.831	0.742	1
COA6	0.0149191	-0.140799	0.185	0.298	1
SAMM50	0.0151264	-0.11032	0.32	0.464	1
SRSF10	0.0152636	-0.174393	0.635	0.709	1
NCBP1	0.0153772	-0.0625785	0.135	0.252	1
EEF2	0.0154843	-0.130857	0.904	0.914	1
DGCR6L	0.0156669	0.189514	0.393	0.272	1
HIST1H1C	0.0159887	-0.406757	0.343	0.47	1
GTF3C6	0.0160518	-0.212706	0.494	0.629	1
XRCC6	0.01613	-0.146039	0.725	0.788	1
HMGB1	0.0161501	-0.181494	0.972	0.934	1
MYL12A	0.016335	0.153019	0.972	0.974	1
KLRD1	0.0163783	0.240853	0.618	0.477	1
TIMP1	0.0164682	0.309093	0.298	0.199	1
HNRNPA1	0.016485	-0.109836	0.949	0.947	1
ATP5MG	0.0165098	-0.136825	0.949	0.94	1
RPS7	0.0165186	-0.120211	0.989	1	1
MCM7	0.016606	0.216457	0.742	0.623	1
MRPL58	0.0166148	-0.0738175	0.236	0.358	1
LAMTOR1	0.0166361	0.273305	0.567	0.497	1
DLGAP5	0.0167432	-0.196551	0.152	0.258	1
GRB2	0.0168	0.252384	0.309	0.219	1
NACA	0.0169414	-0.130022	0.961	0.98	1
KDM2A	0.0170128	0.25005	0.337	0.238	1
EXOSC1	0.0171339	-0.176227	0.242	0.358	1
AUP1	0.0172211	-0.280297	0.478	0.596	1
SAFB	0.01725	-0.108813	0.292	0.45	1
ATP5MC3	0.0172767	-0.142968	0.815	0.841	1
ACAP2	0.0173985	0.214952	0.287	0.179	1
RPL3	0.0174041	-0.116166	0.989	1	1
RAP1B	0.0174622	0.158846	0.882	0.848	1
ILF3	0.0175475	0.161437	0.579	0.483	1
VAMP2	0.0175969	0.133898	0.657	0.53	1
PLEK	0.01765	0.172068	0.629	0.49	1
CHORDC1	0.0176572	-0.238006	0.157	0.265	1
NCBP2-AS2	0.0176866	0.197126	0.219	0.126	1
PPT1	0.0178358	-0.15683	0.326	0.464	1
MRPS35	0.0178677	-0.166196	0.303	0.43	1
ZNF384	0.017893	-0.0669824	0.124	0.232	1
EIF4E2	0.0179246	-0.142401	0.337	0.477	1
MKRN1	0.0179454	0.256823	0.275	0.179	1
LEPROTL1	0.0179514	-0.223941	0.522	0.609	1
MED15	0.0179933	-0.198001	0.23	0.351	1
SDHA	0.0180793	-0.113889	0.376	0.536	1
APTX	0.0180814	-0.0934581	0.135	0.238	1
SMU1	0.0181329	-0.193994	0.242	0.358	1
ALDOA	0.0181357	-0.184082	0.612	0.675	1
RPA2	0.0182849	0.202115	0.646	0.583	1
PSMD6	0.0183413	-0.0961466	0.421	0.57	1
TIMM8B	0.0186089	-0.0904394	0.354	0.497	1
VTA1	0.0186272	-0.155527	0.219	0.338	1
GRPEL1	0.0186287	0.00847477	0.18	0.318	1
C1orf21	0.0186316	0.147272	0.287	0.172	1
MRPL16	0.0187206	-0.145477	0.376	0.517	1
PRF1	0.0187294	0.226746	0.781	0.689	1
RABEPK	0.0189784	-0.0961891	0.124	0.225	1
SLC25A6	0.0190002	-0.166634	0.775	0.821	1
ETFB	0.0190903	-0.174363	0.41	0.523	1
PLA2G16	0.0191251	0.238533	0.326	0.219	1
RTF1	0.0191671	0.234422	0.36	0.258	1
SRSF2	0.0191683	0.226878	0.831	0.834	1
GPBP1	0.019173	-0.140258	0.404	0.556	1
SPON2	0.0192524	0.346269	0.522	0.424	1
FTSJ3	0.0193388	-0.142711	0.112	0.205	1
XCL2	0.0193616	0.41393	0.236	0.139	1
ZBTB7A	0.0193835	0.171892	0.208	0.113	1
RNF34	0.0195517	-0.101948	0.135	0.232	1
ASNA1	0.0196117	-0.0685266	0.438	0.576	1
HIST1H3B	0.0197023	-0.188034	0.14	0.238	1
KRAS	0.0198281	0.217969	0.309	0.212	1
COX10	0.0199078	-0.0961783	0.118	0.212	1
ATP6V1G1	0.0200293	-0.21069	0.742	0.834	1
CNOT1	0.0200944	-0.101627	0.253	0.384	1
PGK1	0.0201662	-0.15484	0.73	0.795	1
WAC	0.020171	0.140815	0.331	0.219	1
AKAP9	0.0201962	-0.236337	0.298	0.424	1
PSMD14	0.0203563	-0.181623	0.354	0.464	1
ARID4B	0.020494	0.147524	0.511	0.404	1
DNM1L	0.0208163	-0.0967942	0.174	0.291	1
NSMCE1	0.0209009	-0.0728382	0.32	0.45	1
LMAN1	0.0209265	-0.191701	0.393	0.503	1
NR1H2	0.0209469	-0.144485	0.213	0.331	1
CAP1	0.0209825	-0.132685	0.803	0.834	1
GPX7	0.0210021	-0.147011	0.14	0.238	1
PHF14	0.0211379	-0.0751074	0.219	0.351	1
HMGB3	0.02139	-0.168718	0.264	0.377	1
JPT1	0.0215375	-0.173972	0.629	0.682	1
BIN2	0.0215588	0.27013	0.736	0.702	1
PPP1R12A	0.0216829	-0.234871	0.478	0.609	1
ACTG1	0.0218061	-0.180952	0.994	0.993	1
MRPS12	0.0218201	-0.0873762	0.36	0.483	1
EIF3E	0.0219839	-0.177842	0.691	0.735	1
NAXE	0.022002	0.286617	0.264	0.172	1
TAF9	0.022083	-0.140143	0.36	0.483	1
PQLC3	0.0221052	0.219745	0.236	0.146	1
PET100	0.0222017	-0.277661	0.399	0.503	1
THEMIS	0.0222304	-0.197727	0.18	0.291	1
SIRPG	0.0222749	-0.18941	0.157	0.258	1
TMC8	0.0223975	0.124416	0.315	0.212	1
BUD23	0.0224245	-0.171205	0.281	0.411	1
RPL28	0.0224836	-0.0965071	1	1	1
FABP5	0.0225807	-0.210833	0.478	0.576	1
MRPL3	0.0226184	-0.247967	0.32	0.43	1
GLIPR2	0.0228263	0.298078	0.511	0.424	1
RANGAP1	0.0228373	-0.0946868	0.112	0.205	1
POLE	0.0228822	-0.10424	0.152	0.252	1
RPS15A	0.0229337	-0.0825698	0.994	0.993	1
COPS6	0.0230838	-0.180783	0.36	0.483	1
HPGD	0.0233431	0.200775	0.258	0.152	1
XPO1	0.0235531	-0.167434	0.32	0.437	1
SKP1	0.0236292	-0.169655	0.848	0.894	1
NSUN5	0.0236518	-0.0308553	0.185	0.298	1
PLAC8	0.0239537	0.286649	0.506	0.397	1
UBE2G2	0.0239956	0.197596	0.399	0.298	1
PPP2R5E	0.0240406	0.161866	0.275	0.179	1
POLE4	0.0240753	0.231688	0.438	0.344	1
PSMD11	0.0241744	-0.128925	0.376	0.49	1
RPL19	0.0242213	-0.0568883	0.994	0.993	1
BUB3	0.0242663	-0.188837	0.663	0.735	1
CDCA4	0.0242953	-0.0748708	0.191	0.305	1
RNASEH2A	0.0244076	0.209877	0.449	0.331	1
CTCF	0.0244593	-0.180002	0.152	0.245	1
SNX5	0.0245556	-0.112476	0.365	0.51	1
ARL5A	0.0245607	0.239483	0.208	0.126	1
PNRC1	0.0247221	0.215556	0.719	0.722	1
SLC25A5	0.0248907	-0.151361	0.865	0.861	1
LSM5	0.0249734	-0.16381	0.629	0.715	1
SLC25A20	0.0249787	-0.0895863	0.213	0.338	1
MRPS23	0.0250944	-0.161203	0.298	0.411	1
BMS1	0.025108	-0.0922544	0.146	0.252	1
KIF23	0.0251324	-0.0934951	0.129	0.219	1
YWHAE	0.0251855	-0.183363	0.472	0.563	1
PPA2	0.025251	-0.117918	0.191	0.311	1
ZWINT	0.0253551	-0.221118	0.399	0.51	1
ARF3	0.0253588	-0.196608	0.213	0.325	1
CTDSP1	0.0255375	0.147196	0.343	0.245	1
GBP4	0.0255419	-0.141279	0.208	0.325	1
RACK1	0.0255696	-0.0968243	0.978	0.967	1
AGK	0.0256598	0.250279	0.315	0.219	1
ANXA2	0.0256616	-0.138793	0.725	0.808	1
TUBA4A	0.025837	0.228206	0.579	0.503	1
HIKESHI	0.0258648	-0.187363	0.376	0.503	1
RHEB	0.0263788	0.172007	0.36	0.258	1
UBL7-AS1	0.026467	-0.134799	0.118	0.205	1
COMMD2	0.0265992	-0.14896	0.247	0.358	1
SGO1	0.0266519	-0.0651515	0.135	0.232	1
MRPS36	0.0267411	-0.0913207	0.404	0.53	1
RALY	0.0267884	0.264226	0.657	0.603	1
WASF2	0.0268955	0.210872	0.511	0.444	1
ATP5PO	0.0269455	-0.17336	0.618	0.742	1
SRP19	0.0269499	-0.199013	0.393	0.51	1
CBX5	0.0270091	-0.141269	0.348	0.49	1
CLIC3	0.0271472	0.250802	0.281	0.179	1
YME1L1	0.0272949	0.209304	0.478	0.371	1
CALM2	0.0272992	-0.22028	0.871	0.868	1
HLA-DRB5	0.0273302	-0.300955	0.545	0.656	1
TSFM	0.0274116	-0.133931	0.129	0.219	1
ZFAS1	0.0274503	0.205528	0.691	0.636	1
EPB41L4A-AS1	0.027498	-0.110285	0.152	0.258	1
C1orf162	0.0276878	0.268978	0.298	0.199	1
DUS3L	0.0276979	-0.0483795	0.163	0.272	1
PCBP2	0.0277704	0.247958	0.787	0.768	1
NSD3	0.0278508	0.191568	0.393	0.291	1
RPA3	0.027984	-0.201277	0.635	0.722	1
MIDN	0.0280277	0.203524	0.343	0.238	1
PKM	0.0281094	-0.155844	0.77	0.781	1
ADGRE5	0.0282439	0.209184	0.528	0.45	1
PPP1R10	0.0282726	0.228389	0.213	0.132	1
LAMTOR3	0.0284242	-0.151199	0.202	0.318	1
RUNX3	0.0284492	0.262084	0.483	0.371	1
PSMA5	0.0285326	-0.193853	0.601	0.702	1
NDUFS7	0.0289511	-0.130949	0.506	0.656	1
CCDC107	0.0289816	0.154781	0.315	0.219	1
EED	0.0291375	-0.14015	0.191	0.291	1
DDX41	0.0291471	-0.135804	0.157	0.258	1
PTPN2	0.0293818	-0.0685233	0.258	0.384	1
CNOT7	0.0296933	-0.146043	0.388	0.523	1
ARL4C	0.0300013	0.187595	0.736	0.695	1
CTNNB1	0.0300361	-0.105257	0.18	0.285	1
BOLA2-SMG1P6	0.0300364	-0.105054	0.219	0.331	1
PECR	0.0302857	-0.100581	0.118	0.212	1
FBXO22	0.0302985	-0.114269	0.118	0.205	1
AKNA	0.0303017	-0.190341	0.371	0.49	1
DHRS4L2	0.0303107	-0.0678696	0.197	0.305	1
NUSAP1	0.0303163	-0.351695	0.388	0.483	1
RAMMET	0.0303563	-0.147203	0.258	0.377	1
UPP1	0.0305268	0.288553	0.309	0.212	1
POC1A	0.0306805	-0.0782084	0.129	0.219	1
RGS19	0.0307334	0.137991	0.388	0.285	1
PABPC4	0.0307622	0.167425	0.258	0.172	1
PCBP1	0.0308342	0.249963	0.584	0.543	1
PSMB8	0.0309917	-0.144602	0.826	0.848	1
G3BP1	0.0312322	-0.132911	0.416	0.536	1
DNAJC3	0.0313988	0.272784	0.281	0.185	1
HSBP1	0.0314082	-0.1666	0.393	0.517	1
SFT2D1	0.0315731	-0.0559547	0.292	0.417	1
PPWD1	0.0318545	-0.237879	0.152	0.238	1
MED10	0.0321385	-0.127154	0.494	0.609	1
SYNGR2	0.0324573	0.25264	0.32	0.238	1
NDUFS1	0.0326801	-0.237541	0.18	0.272	1
RPS21	0.0328528	-0.0982212	0.949	0.967	1
ARIH2	0.0329856	0.17226	0.483	0.397	1
SCRN2	0.0330899	0.187074	0.208	0.126	1
SEC61B	0.0331246	-0.0758853	0.753	0.821	1
RPL5	0.0331461	-0.0988302	0.983	0.993	1
FRG1	0.033199	-0.0818442	0.36	0.47	1
CDK1	0.0332035	-0.241504	0.258	0.364	1
BFAR	0.0332108	-0.0297294	0.247	0.371	1
OSTC	0.0335168	-0.0831713	0.584	0.709	1
KLRB1	0.033561	0.175699	0.562	0.437	1
EMD	0.0336911	0.215207	0.382	0.285	1
NDUFS2	0.0337119	-0.152059	0.41	0.523	1
MYL6	0.0338605	-0.0964763	0.961	0.934	1
TMSB10	0.0340687	-0.146908	1	0.987	1
H3F3A	0.0342121	-0.108102	0.972	0.954	1
CRLF3	0.0342339	-0.146132	0.258	0.377	1
STMP1	0.0342822	-0.121929	0.506	0.616	1
AURKB	0.0343937	-0.108577	0.18	0.278	1
STK16	0.0345189	-0.169306	0.213	0.305	1
TAF11	0.0347358	-0.125725	0.185	0.291	1
UBAP2L	0.0348331	-0.0654736	0.174	0.272	1
WNK1	0.0348462	-0.139994	0.354	0.464	1
MICB	0.0349553	-0.124861	0.219	0.325	1
SNRPD1	0.0349674	-0.103193	0.68	0.748	1
ASRGL1	0.0350702	-0.0868456	0.118	0.205	1
MDM4	0.0350737	-0.228941	0.191	0.285	1
PPP4R3B	0.0353306	-0.173056	0.303	0.417	1
SNRPF	0.0353955	-0.137936	0.691	0.742	1
EXOSC7	0.0355331	-0.0807741	0.157	0.245	1
NAA50	0.0357342	-0.103662	0.309	0.424	1
AKR1B1	0.035884	-0.131044	0.421	0.55	1
CFAP20	0.0360122	-0.152336	0.23	0.338	1
TIAL1	0.0361253	-0.198621	0.41	0.536	1
DDX6	0.0362188	-0.136042	0.466	0.596	1
CD38	0.0364363	-0.103259	0.264	0.391	1
VAMP4	0.0364861	-0.0193348	0.112	0.205	1
AC007952.4	0.0365207	0.318995	0.27	0.185	1
XPC	0.0366158	-0.0930979	0.14	0.238	1
NBN	0.0366207	-0.0817428	0.18	0.278	1
RB1CC1	0.0366207	-0.273342	0.18	0.278	1
RPAP3	0.0366529	-0.180193	0.18	0.272	1
HNRNPAB	0.0366652	0.340159	0.348	0.278	1
HIST1H1B	0.0370895	-0.300576	0.197	0.278	1
MED8	0.0371134	-0.0464675	0.163	0.272	1
COQ4	0.0372206	0.145125	0.27	0.179	1
SRSF11	0.0379009	-0.100671	0.629	0.742	1
CHD1	0.0379818	0.183879	0.303	0.212	1
KIF15	0.0381963	-0.14046	0.118	0.205	1
RPS18	0.0381973	-0.0766987	0.994	0.993	1
CSE1L	0.0382228	-0.0544803	0.163	0.265	1
TPST2	0.0382584	0.203124	0.461	0.358	1
IFT57	0.0382973	-0.047856	0.124	0.219	1
GALM	0.0383156	-0.118611	0.18	0.285	1
DDB1	0.0383612	-0.129486	0.298	0.391	1
MRPL51	0.0383631	-0.163585	0.624	0.702	1
PPP2R2A	0.0383724	-0.128599	0.225	0.338	1
RBM17	0.0383911	0.253757	0.326	0.252	1
ELOVL5	0.0386531	-0.191911	0.433	0.523	1
SPTY2D1	0.0388012	0.19851	0.202	0.126	1
DPF2	0.0389129	-0.119741	0.14	0.232	1
ANXA5	0.0390411	-0.152935	0.573	0.662	1
SELENOF	0.0390972	-0.169121	0.64	0.715	1
SNRPA	0.0391066	-0.138995	0.534	0.629	1
PDHA1	0.0392078	-0.0911785	0.242	0.364	1
VPS36	0.0392078	-0.222403	0.253	0.351	1
PNPLA2	0.0393599	0.120448	0.236	0.152	1
PFDN4	0.0396742	-0.113588	0.343	0.464	1
LAPTM4A	0.0399121	-0.216777	0.365	0.464	1
EIF2A	0.0399916	-0.189924	0.326	0.45	1
MRPS9	0.040069	-0.0253103	0.157	0.252	1
CISD3	0.0404367	0.167154	0.315	0.225	1
ATP1A1	0.0404469	0.150109	0.303	0.225	1
MRPS25	0.0405102	-0.104966	0.185	0.278	1
ATP5PB	0.0405874	-0.1638	0.775	0.801	1
TALDO1	0.0407025	-0.171145	0.607	0.695	1
NDUFB4	0.0407703	-0.0898257	0.697	0.709	1
REX1BD	0.0407798	0.147498	0.483	0.377	1
PMAIP1	0.0408215	0.259437	0.331	0.252	1
FRYL	0.040962	-0.200998	0.281	0.397	1
HADHA	0.0409824	-0.177317	0.534	0.623	1
PARP8	0.0414321	0.195804	0.393	0.305	1
AK2	0.0414702	0.175091	0.455	0.371	1
RPL22	0.0417382	-0.110805	0.955	0.987	1
CYLD	0.0417876	-0.10611	0.258	0.364	1
FYB1	0.0419235	-0.200337	0.758	0.821	1
UNG	0.0419895	0.283091	0.382	0.305	1
BTF3	0.0424792	-0.104822	0.933	0.94	1
DDX1	0.0426683	-0.0717243	0.157	0.245	1
OSTF1	0.0426792	0.157087	0.792	0.762	1
ATP1B3	0.0426889	0.22727	0.36	0.272	1
TERF2IP	0.042817	0.188671	0.562	0.503	1
UBE2V1	0.0432708	-0.0275306	0.152	0.252	1
STK38	0.0432858	-0.101756	0.247	0.371	1
GLRX3	0.0435474	-0.130713	0.388	0.497	1
CD28	0.043719	-0.174914	0.18	0.278	1
DEPDC1B	0.043831	-0.123184	0.14	0.225	1
HAUS2	0.0439593	-0.143972	0.202	0.298	1
GABARAPL2	0.0442305	0.129745	0.635	0.583	1
AC084033.3	0.0442352	-0.187204	0.213	0.298	1
NOP58	0.0443092	-0.108936	0.472	0.603	1
POMP	0.0444259	-0.16249	0.742	0.795	1
FAM96B	0.0448165	-0.111429	0.539	0.662	1
TRIM27	0.0449163	0.176451	0.202	0.126	1
MRPL13	0.0452262	-0.0996579	0.376	0.477	1
GLRX	0.0453318	-0.138359	0.438	0.563	1
ARPC1B	0.0456651	-0.14671	0.652	0.695	1
CWC27	0.0457184	-0.166183	0.174	0.265	1
SRPK1	0.045733	-0.0866368	0.303	0.43	1
GEMIN7	0.0457785	-0.0598918	0.191	0.298	1
PXN	0.0458647	0.286262	0.376	0.311	1
ATF1	0.0459107	-0.140133	0.191	0.285	1
ILF2	0.0459944	-0.188047	0.596	0.656	1
CENPH	0.0460557	0.100242	0.371	0.272	1
DPYD	0.0462073	0.209783	0.247	0.172	1
POP4	0.0462509	-0.12551	0.348	0.464	1
NDUFA2	0.0463752	-0.131432	0.624	0.728	1
CX3CR1	0.0466578	0.0683877	0.337	0.232	1
AP3S1	0.0467191	-0.10358	0.365	0.483	1
UBE2E3	0.0471179	0.232673	0.225	0.146	1
Z93241.1	0.0471609	0.241841	0.236	0.159	1
RPL7L1	0.0472113	-0.132372	0.27	0.371	1
PYCARD	0.0472128	0.0890394	0.522	0.437	1
MFSD10	0.0472593	-0.124752	0.185	0.285	1
ACTB	0.0472837	0.10127	1	1	1
PEX16	0.0473107	-0.133151	0.236	0.338	1
IFNG	0.0474162	0.257642	0.247	0.166	1
COX7A2L	0.0474253	-0.0584942	0.539	0.682	1
ANP32E	0.0474773	-0.211711	0.601	0.662	1
S1PR4	0.0475329	0.104393	0.247	0.159	1
OAS2	0.0476514	-0.144983	0.146	0.225	1
CD96	0.0476832	-0.131459	0.343	0.464	1
RAB2A	0.0483173	0.195162	0.416	0.338	1
UBB	0.0484015	0.0450394	0.927	0.907	1
CHMP6	0.0486293	0.142526	0.219	0.139	1
BZW1	0.0488163	-0.129727	0.674	0.742	1
NAE1	0.0488384	-0.0377388	0.303	0.417	1
PRKDC	0.0488821	-0.220733	0.416	0.497	1
SVBP	0.0488881	-0.0741351	0.191	0.285	1
RAB11FIP1	0.048916	0.139105	0.208	0.126	1
CORO1A	0.0490001	-0.150742	0.921	0.914	1
TXNL1	0.0490565	-0.103809	0.427	0.55	1
PARN	0.0491786	-0.0764112	0.225	0.318	1
HSPA5	0.0492804	-0.242771	0.657	0.728	1
CNIH1	0.0492822	-0.14757	0.371	0.477	1
ELOB	0.0492891	-0.0870906	0.865	0.854	1
SEC31A	0.0493127	-0.117906	0.213	0.311	1
PARP4	0.0493446	-0.176869	0.197	0.291	1
FOPNL	0.0497422	-0.123679	0.202	0.298	1
CHCHD3	0.0498663	-0.147902	0.343	0.464	1
NUDT1	0.0498833	-0.166931	0.596	0.682	1
PSMC2	0.0499535	-0.106727	0.315	0.437	1
TWISTNB	0.0499769	-0.196124	0.191	0.285	1
HINT1	0.0501326	-0.114778	0.921	0.901	1
NAA15	0.0505717	-0.0873777	0.219	0.325	1
COPS2	0.0506634	-0.0257628	0.236	0.344	1
MMGT1	0.0506815	-0.0898466	0.163	0.252	1
ALDH16A1	0.0507617	-0.114588	0.242	0.331	1
EIF1AY	0.0507897	-0.209744	0.191	0.278	1
DLEU2	0.0508377	-0.157278	0.152	0.232	1
CD247	0.0508463	0.122058	0.854	0.795	1
CD6	0.0508513	-0.179544	0.275	0.391	1
ELOC	0.0511688	-0.155279	0.556	0.662	1
RBM8A	0.0512415	-0.109115	0.708	0.781	1
DPH5	0.0515658	0.00641852	0.124	0.212	1
PTPN1	0.0519208	-0.160616	0.253	0.364	1
EMC10	0.0521711	0.135678	0.292	0.205	1
YY1AP1	0.0522959	-0.14998	0.247	0.351	1
MCUB	0.052329	0.253796	0.225	0.152	1
GAPVD1	0.052397	-0.0786928	0.169	0.265	1
NUFIP2	0.0528132	0.149937	0.225	0.139	1
MRPL57	0.0528144	-0.0683401	0.517	0.616	1
HLA-DRB1	0.0531544	-0.129637	0.646	0.775	1
ATOX1	0.0538828	0.13291	0.466	0.391	1
STX17	0.0544635	0.0286641	0.129	0.219	1
GNPAT	0.0545345	-0.18223	0.23	0.331	1
LCMT1	0.0545384	-0.12007	0.185	0.285	1
TMX4	0.0547202	0.165211	0.32	0.225	1
TPP2	0.0548083	-0.111743	0.303	0.417	1
TRIB2	0.0548227	-0.12404	0.185	0.278	1
CYB5R4	0.055362	-0.150352	0.202	0.298	1
EIF3L	0.0554111	-0.152346	0.702	0.755	1
ACADVL	0.05546	0.0474003	0.287	0.199	1
HIST1H2AE	0.0557125	-0.12867	0.14	0.219	1
INSIG1	0.0559391	0.16404	0.27	0.185	1
GDI1	0.0560692	-0.148008	0.208	0.298	1
HCLS1	0.0560734	-0.158299	0.753	0.808	1
RPS25	0.0562219	-0.132785	0.983	0.987	1
TCP1	0.05626	-0.128822	0.427	0.523	1
C16orf54	0.0563881	0.105038	0.213	0.132	1
RPL32	0.0565229	-0.0853111	1	0.993	1
PRPF4B	0.0566213	-0.182399	0.303	0.397	1
RPS28	0.0571277	-0.065787	0.983	0.987	1
LNPEP	0.0574382	-0.151401	0.365	0.497	1
TATDN1	0.0576469	-0.156211	0.163	0.245	1
PITPNC1	0.0581788	0.191883	0.247	0.172	1
CASP2	0.0581846	-0.0367928	0.163	0.265	1
CRIP1	0.0586376	0.151308	0.775	0.728	1
TCTEX1D2	0.0591671	-0.00464713	0.169	0.258	1
PSMD12	0.0591793	-0.0843849	0.236	0.338	1
PSMA4	0.0592196	-0.123413	0.601	0.702	1
AK6	0.0592294	-0.0448374	0.18	0.272	1
C14orf119	0.0597111	-0.0711964	0.23	0.338	1
VOPP1	0.0597193	0.183921	0.23	0.152	1
BIRC5	0.0598533	-0.107991	0.382	0.477	1
SNRPB2	0.0602191	-0.119013	0.545	0.636	1
EZR	0.0605237	-0.173709	0.646	0.728	1
TCF7	0.0607747	-0.0135149	0.174	0.265	1
CENPN	0.0611504	-0.136044	0.36	0.457	1
RPL11	0.0611945	-0.0752178	1	0.993	1
CAPNS1	0.061385	0.179915	0.309	0.225	1
SMARCE1	0.0615622	-0.148475	0.343	0.437	1
ZDHHC12	0.0616368	-0.109943	0.287	0.397	1
NFYB	0.0616509	-0.132287	0.185	0.272	1
ATP6AP1	0.0616694	0.170635	0.219	0.146	1
CCAR2	0.0619411	-0.00969146	0.169	0.265	1
ADH5	0.0621349	-0.164903	0.522	0.589	1
SLC1A5	0.0625829	0.227932	0.23	0.159	1
TRABD	0.0626253	0.194771	0.433	0.364	1
PARK7	0.0627561	-0.0588963	0.764	0.821	1
ARHGAP4	0.0632888	0.163963	0.376	0.305	1
C19orf66	0.0634716	0.231909	0.303	0.219	1
MZT1	0.0635687	-0.074908	0.371	0.497	1
CASP3	0.0636857	-0.0772371	0.219	0.318	1
NELFCD	0.0637478	-0.155326	0.27	0.371	1
ABHD5	0.0638986	0.193957	0.258	0.185	1
MSL3	0.0639047	-0.060764	0.208	0.311	1
COPS9	0.0639396	-0.174327	0.551	0.642	1
HACD3	0.0639543	-0.0982995	0.309	0.404	1
DHRS7	0.0640289	0.20806	0.601	0.517	1
IFITM3	0.0641209	0.212494	0.494	0.424	1
UBE2C	0.0641708	-0.350318	0.281	0.364	1
XRN1	0.0643354	-0.221203	0.242	0.325	1
HMGA1	0.0644798	-0.0706983	0.275	0.384	1
USP11	0.0646294	0.176307	0.32	0.245	1
NDUFB6	0.0646413	-0.155805	0.612	0.642	1
RBM48	0.064741	-0.0772702	0.129	0.212	1
PHKG2	0.0647579	-0.0783421	0.191	0.278	1
CD5	0.0647604	-0.168662	0.242	0.325	1
AP1G2	0.0649823	-0.146254	0.219	0.318	1
RAP1A	0.0650464	-0.157559	0.478	0.576	1
IARS	0.065059	-0.109615	0.23	0.325	1
IMP4	0.0651391	-0.211174	0.309	0.417	1
DDX17	0.0652786	-0.212036	0.32	0.424	1
MRPS28	0.0653134	-0.0711182	0.191	0.291	1
UQCR10	0.0653507	-0.102744	0.725	0.788	1
DDA1	0.0654044	-0.0943878	0.315	0.424	1
GTF2H1	0.065408	-0.0870656	0.157	0.238	1
RPL12	0.0654125	-0.0744632	1	0.98	1
GTF2H3	0.0654539	-0.0722016	0.129	0.205	1
CKAP2L	0.0656639	-0.133077	0.174	0.258	1
C6orf136	0.0657519	-0.0537795	0.124	0.205	1
PVRIG	0.0658324	-0.280267	0.213	0.298	1
TBC1D10C	0.0658743	-0.169603	0.534	0.629	1
CKAP2	0.0659025	-0.156132	0.174	0.258	1
PSMD1	0.0659512	-0.00978343	0.348	0.483	1
PMVK	0.0659687	-0.139804	0.315	0.43	1
ARL1	0.0660685	-0.130404	0.185	0.278	1
ZBTB8OS	0.0660945	-0.173966	0.376	0.49	1
MRPL22	0.0662284	-0.112173	0.32	0.43	1
NCAPG	0.0662334	-0.0751368	0.163	0.245	1
SF3B2	0.066366	-0.135961	0.685	0.755	1
C8orf59	0.0665198	-0.129317	0.5	0.629	1
MAF1	0.0665937	0.144253	0.281	0.192	1
KIF22	0.066724	-0.143203	0.449	0.563	1
HACL1	0.0667834	-0.106575	0.129	0.205	1
RPL35A	0.0668704	-0.0609244	0.983	0.987	1
PCSK7	0.0670274	-0.0675425	0.337	0.457	1
SRSF9	0.0671054	0.223036	0.208	0.139	1
SCNM1	0.0671569	-0.234358	0.337	0.43	1
NAA20	0.0671944	-0.0491874	0.292	0.404	1
CD74	0.0672919	-0.132022	0.944	0.967	1
NMI	0.0673496	-0.137592	0.309	0.404	1
EIF4B	0.0673716	-0.192614	0.579	0.689	1
TRIR	0.0674112	0.22278	0.556	0.483	1
GLS	0.0676641	-0.211073	0.14	0.212	1
PLSCR3	0.0677461	-0.176389	0.157	0.225	1
GLOD4	0.0678492	0.222255	0.461	0.411	1
PLIN3	0.0679067	-0.0976493	0.157	0.238	1
SMIM26	0.0679299	-0.142135	0.416	0.503	1
VPS25	0.0681413	-0.122752	0.287	0.384	1
SNAP23	0.0683551	-0.0503479	0.303	0.397	1
NECAP2	0.0685308	-0.119566	0.264	0.377	1
NOA1	0.0685438	-0.149212	0.208	0.291	1
ISOC2	0.0685754	-0.0722486	0.174	0.258	1
HIST1H2AC	0.0686441	-0.189518	0.174	0.252	1
EMC3	0.0690701	-0.219878	0.343	0.424	1
NDUFV1	0.0691485	-0.153817	0.511	0.629	1
TRAT1	0.0691592	-0.0904262	0.185	0.278	1
CCAR1	0.0692568	-0.142794	0.326	0.424	1
CCNA2	0.069414	-0.222267	0.247	0.331	1
LGALS8	0.0695139	-0.148857	0.157	0.232	1
EHMT1	0.0695692	-0.121533	0.174	0.258	1
CBWD1	0.0696085	-0.144581	0.185	0.258	1
PSMB9	0.0697125	-0.0918441	0.865	0.868	1
CCNT1	0.0697869	-0.188142	0.129	0.205	1
STARD3NL	0.0698598	0.105456	0.331	0.245	1
CTSB	0.0698766	0.168765	0.337	0.258	1
BABAM2	0.0700005	-0.073098	0.191	0.291	1
PSIP1	0.0700286	0.232218	0.416	0.371	1
RNASEK	0.0700444	-0.00408242	0.27	0.377	1
VRK1	0.0701285	-0.0948142	0.354	0.47	1
IAH1	0.0702912	-0.141873	0.326	0.424	1
VDAC3	0.0703646	-0.115256	0.522	0.616	1
DNAJA2	0.0703911	-0.15511	0.388	0.503	1
FAM208A	0.0704183	-0.0779857	0.258	0.364	1
HLA-F	0.0705545	0.137182	0.652	0.589	1
CTSA	0.0707004	-0.187373	0.275	0.364	1
SCFD1	0.0707454	-0.157796	0.163	0.232	1
SOD1	0.0708477	-0.11148	0.775	0.821	1
COA5	0.0708479	-0.0681323	0.247	0.351	1
LYRM1	0.071039	-0.093732	0.169	0.258	1
NCKAP1L	0.0711047	-0.106004	0.41	0.517	1
SH3BP5	0.0711898	0.0873167	0.292	0.212	1
GPAA1	0.0712123	0.189617	0.32	0.238	1
SLC4A1AP	0.0712153	-0.0285289	0.135	0.212	1
MT-ND4	0.0712243	0.131466	0.994	0.98	1
PIM1	0.0713573	0.212894	0.247	0.179	1
DIDO1	0.0714898	-0.111387	0.169	0.252	1
COASY	0.0717414	-0.110311	0.191	0.272	1
PGLS	0.0718008	0.168655	0.258	0.185	1
FAM13B	0.0720253	-0.182683	0.247	0.338	1
RANBP2	0.0720835	-0.176318	0.23	0.318	1
KNTC1	0.0723362	-0.0821184	0.135	0.212	1
EIF4A1	0.0725214	0.259905	0.511	0.457	1
CWC15	0.0725224	-0.0498378	0.337	0.457	1
CNOT10	0.0727916	-0.0888762	0.169	0.252	1
COX19	0.0728402	-0.123789	0.242	0.338	1
HAUS3	0.0729984	-0.238655	0.191	0.272	1
SF3B4	0.0731191	-0.10776	0.427	0.55	1
IL12RB1	0.0732477	0.16866	0.298	0.212	1
UBA2	0.0734414	0.187642	0.388	0.325	1
MRPS15	0.0736046	-0.204897	0.438	0.523	1
GTPBP8	0.0736249	-0.0566936	0.135	0.225	1
ENO1	0.0739345	-0.105661	0.831	0.861	1
VPS39	0.0739371	-0.182296	0.146	0.219	1
IKBIP	0.0740448	0.165189	0.202	0.132	1
PABPC1	0.0740625	-0.117231	0.888	0.881	1
HBS1L	0.0742052	-0.00374828	0.23	0.331	1
XRCC5	0.0743256	-0.156895	0.691	0.722	1
GLB1	0.0743327	-0.0484792	0.135	0.212	1
RGS2	0.074437	0.0686034	0.27	0.185	1
SKP2	0.074504	-0.112113	0.135	0.205	1
MPHOSPH9	0.0746595	0.017513	0.185	0.278	1
COX16	0.0748665	-0.0531942	0.421	0.523	1
XIST	0.0749834	-0.0833258	0.18	0.258	1
IPO7	0.0752082	-0.102237	0.191	0.278	1
JAK1	0.0752504	0.160157	0.41	0.331	1
ABT1	0.075269	-0.130126	0.292	0.411	1
PNKD	0.0754473	-0.0783251	0.438	0.55	1
CLIP1	0.0755763	-0.0196189	0.152	0.238	1
RRM1	0.0756944	-0.157728	0.421	0.523	1
ORC3	0.0758743	0.157025	0.23	0.159	1
CDKN3	0.0760535	-0.128758	0.287	0.384	1
KANSL2	0.0761997	-0.0938481	0.14	0.219	1
ECI2	0.0762874	-0.075946	0.18	0.265	1
PSMA7	0.0764739	0.140487	0.831	0.742	1
CD2BP2	0.0766242	-0.0306522	0.298	0.397	1
MRPL54	0.0772174	-0.169834	0.517	0.623	1
HSPA4	0.0773133	-0.192551	0.303	0.397	1
CEP63	0.0773511	-0.0642172	0.146	0.225	1
TMED5	0.0774104	-0.17758	0.258	0.358	1
SLC39A7	0.0775462	-0.102249	0.163	0.238	1
H2AFX	0.0775622	0.15466	0.461	0.377	1
NADSYN1	0.0775886	0.0943394	0.281	0.219	1
PRPF31	0.0776585	-0.185002	0.303	0.391	1
MRPL40	0.0778794	-0.0809617	0.236	0.331	1
C12orf75	0.0779261	0.191278	0.725	0.656	1
KHDRBS1	0.0779465	0.204983	0.489	0.43	1
CDC26	0.0779994	-0.029732	0.27	0.377	1
LIMS1	0.0780542	-0.147174	0.354	0.457	1
RNMT	0.0782587	-0.236748	0.32	0.417	1
PSMA3	0.0783101	-0.137005	0.5	0.576	1
ALDH9A1	0.0783561	0.173913	0.354	0.278	1
RTRAF	0.0784557	-0.121272	0.663	0.735	1
PPM1D	0.0785209	0.205668	0.202	0.139	1
MPRIP	0.0785495	-0.0593778	0.157	0.232	1
KLHL28	0.0788376	0.161191	0.225	0.152	1
SBNO1	0.0788572	-0.172945	0.247	0.331	1
OSER1	0.0788831	-0.130392	0.213	0.305	1
RPS8	0.0790279	-0.0715165	0.994	1	1
TOPORS	0.0792438	-0.0905994	0.152	0.232	1
TRANK1	0.0792683	-0.104977	0.169	0.245	1
PTPRC	0.0793517	-0.126633	0.904	0.94	1
COX6B1	0.0793573	-0.081274	0.843	0.868	1
SCAMP3	0.0793687	-0.0593995	0.23	0.331	1
MAGT1	0.0795094	-0.12663	0.23	0.311	1
CNN2	0.0797287	-0.215514	0.674	0.695	1
SMAP2	0.0799071	0.208269	0.275	0.219	1
ITPA	0.0800707	-0.153132	0.354	0.457	1
RTN3	0.0800826	-0.137828	0.416	0.497	1
TAF3	0.0807434	-0.109619	0.197	0.285	1
ACOT13	0.0808913	-0.0369825	0.146	0.225	1
RNF4	0.0811588	-0.0834078	0.303	0.404	1
MRPL1	0.0812452	-0.087695	0.213	0.298	1
BOLA3	0.08134	-0.0587411	0.315	0.417	1
RPL24	0.081436	-0.138467	0.972	0.974	1
AP2A1	0.0814597	0.135876	0.27	0.192	1
FDPS	0.0817172	0.190365	0.624	0.57	1
DCUN1D5	0.0821423	-0.165605	0.242	0.338	1
DNAJC4	0.0821662	0.0999675	0.219	0.146	1
EEF1D	0.082329	0.109181	0.961	0.921	1
USP16	0.0825221	-0.0761529	0.303	0.417	1
PCID2	0.0829867	-0.0601569	0.208	0.298	1
CMPK1	0.0831752	-0.0136809	0.242	0.338	1
RNF113A	0.0831752	-0.143687	0.242	0.338	1
YTHDC1	0.0833663	0.0732598	0.388	0.318	1
SNX10	0.0836357	0.144477	0.23	0.159	1
PLEC	0.0837221	-0.0923437	0.135	0.212	1
TYMS	0.0837439	0.382442	0.348	0.298	1
PSMB6	0.0839588	-0.0188507	0.652	0.762	1
C16orf91	0.0839901	-0.228991	0.163	0.232	1
STAG1	0.0841695	-0.139689	0.202	0.291	1
ASAH1	0.0842861	0.134073	0.331	0.252	1
HINT2	0.0847502	0.209602	0.343	0.258	1
GABPB1-AS1	0.0848566	0.0150673	0.208	0.132	1
RFWD3	0.0849429	-0.0866516	0.152	0.232	1
FOXP1	0.0854368	-0.237506	0.32	0.411	1
SLC9A3R1	0.0855315	0.167145	0.725	0.669	1
SLC39A1	0.0855456	-0.081553	0.152	0.225	1
TGFB1	0.0856003	0.334535	0.438	0.397	1
PTP4A1	0.0856458	0.0934237	0.202	0.132	1
TRA2A	0.0856772	-0.199675	0.281	0.384	1
RAB11A	0.0859963	-0.142922	0.534	0.649	1
NFATC3	0.086172	0.169894	0.331	0.265	1
RBM5	0.0862751	-0.0128876	0.14	0.219	1
GABARAPL1	0.086295	0.0913155	0.202	0.132	1
ARHGAP9	0.0863668	0.126749	0.478	0.404	1
CCNE2	0.086463	-0.0946713	0.14	0.212	1
2021-03-07	0.0865149	-0.0138391	0.157	0.245	1
ANAPC5	0.0865243	-0.0684616	0.489	0.616	1
RPLP1	0.086654	-0.0352232	1	1	1
RPL26L1	0.0870015	-0.0256191	0.287	0.397	1
NOSIP	0.087012	-0.28264	0.545	0.623	1
ZFR	0.0872874	-0.148168	0.197	0.272	1
RPL36	0.087296	-0.0769627	0.983	0.974	1
RRN3	0.0873243	-0.212054	0.185	0.272	1
ATP2B1-AS1	0.0875138	0.0524581	0.242	0.166	1
TCEA1	0.0875432	0.168039	0.646	0.596	1
MT-ND3	0.0877278	-0.11502	0.978	0.987	1
PRDX3	0.0878664	-0.0637875	0.528	0.603	1
EIF3A	0.0886049	-0.104465	0.567	0.642	1
POP5	0.0887594	-0.128697	0.326	0.424	1
THUMPD3-AS1	0.0892226	0.162293	0.331	0.258	1
POLR2J3.1	0.0892867	-0.139245	0.197	0.278	1
TMEM50B	0.0897052	-0.0424423	0.185	0.272	1
PRKCH	0.0899677	0.109265	0.579	0.49	1
RHOH	0.0900266	-0.0525898	0.298	0.404	1
INTS6	0.0902041	0.268221	0.225	0.159	1
PSMB1	0.0902352	-0.050898	0.708	0.768	1
MIA2	0.0903085	0.263073	0.258	0.185	1
DLD	0.0903943	-0.114506	0.326	0.417	1
EIF2S1	0.0903943	-0.153839	0.326	0.417	1
EXOSC3	0.0905976	-0.090946	0.18	0.265	1
PPHLN1	0.0906072	-0.103642	0.399	0.503	1
RABAC1	0.0907347	-0.115632	0.444	0.543	1
ABI3	0.0908933	0.181258	0.365	0.291	1
HMMR	0.0912317	-0.147122	0.174	0.245	1
ELP6	0.0915989	-0.123628	0.247	0.338	1
COPZ1	0.0916232	-0.129577	0.427	0.497	1
ASF1B	0.0916315	0.249924	0.5	0.464	1
SMC3	0.0916453	-0.177349	0.511	0.603	1
MCTP2	0.0917054	0.144971	0.23	0.159	1
CHCHD5	0.0917169	-0.0266436	0.348	0.47	1
SNRNP40	0.0919329	-0.0348019	0.444	0.543	1
CEP78	0.0921029	0.176826	0.331	0.265	1
TLE4	0.0922575	0.177181	0.258	0.192	1
MRPL36	0.0925216	0.0194214	0.27	0.364	1
CALCOCO2	0.0925281	-0.109961	0.36	0.47	1
DECR1	0.0925644	-0.148889	0.551	0.609	1
TMX2	0.0926146	0.056454	0.258	0.179	1
TXNDC15	0.0926755	-0.042666	0.163	0.238	1
POLR2I	0.092763	0.190938	0.5	0.424	1
PRPF38A	0.092809	-0.126257	0.32	0.411	1
NUCB2	0.0928621	-0.20864	0.539	0.616	1
SMIM7	0.0929404	-0.142034	0.315	0.417	1
POLDIP3	0.0930607	0.191276	0.281	0.219	1
BECN1	0.0930842	-0.0714994	0.331	0.437	1
GGCT	0.0932893	-0.110278	0.371	0.457	1
NDUFS8	0.0936695	0.101618	0.708	0.629	1
CD63	0.0940357	0.169504	0.652	0.55	1
C11orf98	0.0940458	-0.00745319	0.129	0.205	1
RAE1	0.09405	-0.128426	0.23	0.311	1
HNRNPR	0.0942113	-0.144714	0.663	0.735	1
SUZ12	0.0942357	-0.0263871	0.281	0.377	1
GZMH	0.0945051	0.134183	0.674	0.57	1
CAT	0.0947739	-0.092697	0.225	0.311	1
MBD2	0.0948198	-0.111883	0.197	0.272	1
DYNC1H1	0.0952171	-0.223301	0.382	0.464	1
SDAD1	0.0952597	-0.0236625	0.292	0.404	1
TPX2	0.0953591	-0.255385	0.292	0.377	1
MYCBP2	0.095364	-0.0966769	0.315	0.43	1
HDDC2	0.0954091	-0.0584393	0.41	0.503	1
APMAP	0.0954136	0.108878	0.618	0.53	1
BUD13	0.09583	-0.0417225	0.129	0.205	1
NR2C2AP	0.0958589	0.233159	0.264	0.205	1
MRPL41	0.0958782	0.241536	0.242	0.179	1
AP2S1	0.095906	-0.125135	0.685	0.695	1
C1orf43	0.0959544	-0.116905	0.444	0.523	1
EIF3M	0.0961629	-0.0788964	0.562	0.649	1
ABRACL	0.0962656	-0.120603	0.68	0.735	1
TUBB	0.0966155	-0.187404	0.916	0.914	1
ATF7IP2	0.0966391	-0.111896	0.197	0.285	1
LRP10	0.0968082	0.159618	0.292	0.219	1
CCNB1	0.0969121	-0.0532311	0.135	0.205	1
RAB18	0.0970259	-0.132661	0.292	0.377	1
UGP2	0.0972372	0.0485885	0.438	0.358	1
CORO1B	0.0972889	-0.291628	0.371	0.45	1
TMUB1	0.0973486	0.152212	0.472	0.437	1
EIF4EBP2	0.0973566	0.135526	0.281	0.212	1
DCTN2	0.0976914	-0.0956056	0.382	0.49	1
OAZ1	0.0978268	-0.0818371	0.921	0.934	1
RBM33	0.0982878	-0.121136	0.213	0.291	1
UBL5	0.0984085	-0.0828844	0.82	0.815	1
LDHA	0.0986444	-0.139703	0.843	0.821	1
BOD1L1	0.0991641	-0.144331	0.18	0.252	1
IDH2	0.0992687	0.292223	0.466	0.417	1
CDV3	0.0994832	0.101439	0.225	0.152	1
COPB2	0.0996665	-0.0814729	0.247	0.331	1
OXA1L	0.0998236	-0.0964012	0.461	0.517	1
PLP2	0.10007	-0.129048	0.41	0.51	1
ZCRB1	0.100423	-0.0755511	0.354	0.45	1
NME3	0.10047	0.181912	0.253	0.185	1
NR4A2	0.100654	0.0730421	0.438	0.344	1
SDHB	0.100752	-0.0104018	0.36	0.457	1
C15orf40	0.101051	-0.117393	0.247	0.338	1
S1PR1	0.10148	-0.0949515	0.242	0.338	1
MND1	0.101786	-0.0499322	0.225	0.311	1
KANSL1	0.101905	-0.085273	0.197	0.278	1
HIST1H3H	0.102051	-0.040178	0.14	0.212	1
PPP4C	0.102247	0.260692	0.5	0.457	1
ORMDL2	0.102257	-0.201107	0.23	0.305	1
SAAL1	0.102459	-0.0655805	0.174	0.245	1
NUDT5	0.102474	-0.0489583	0.416	0.517	1
ZRANB2	0.102623	-0.132108	0.287	0.377	1
CD7	0.10289	0.22646	0.691	0.642	1
POLR2H	0.102917	-0.0453435	0.303	0.397	1
EIF4EBP1	0.10318	0.0937457	0.275	0.205	1
SLC30A9	0.103197	-0.107714	0.185	0.258	1
PAGR1	0.103325	-0.104584	0.242	0.318	1
ELP2	0.103369	-0.120958	0.146	0.219	1
ATG4B	0.103481	-0.0875503	0.236	0.325	1
OPTN	0.103504	-0.0933617	0.41	0.503	1
OTUB1	0.103605	-0.128237	0.556	0.623	1
CHST12	0.103788	0.0800298	0.388	0.298	1
IGSF8	0.104077	0.157797	0.225	0.166	1
EFHD2	0.104092	0.0811273	0.354	0.278	1
VDAC2	0.104153	-0.116939	0.612	0.675	1
CNDP2	0.104205	-0.0357445	0.264	0.358	1
MRPS14	0.104276	-0.110427	0.27	0.344	1
ZNF655	0.104497	-0.0792968	0.315	0.404	1
CD81	0.104712	-0.123766	0.135	0.205	1
EPC1	0.105261	-0.125107	0.517	0.629	1
TMX1	0.105349	-0.0154457	0.472	0.596	1
CBLL1	0.105422	-0.111699	0.14	0.212	1
CASP8	0.105738	-0.254737	0.388	0.47	1
WAS	0.106119	0.238967	0.489	0.43	1
NUTM2A-AS1	0.106573	-0.151107	0.202	0.278	1
EIF4E	0.106916	-0.251879	0.36	0.43	1
ELP5	0.107347	-0.100482	0.354	0.437	1
ZFAND2B	0.107378	0.140021	0.315	0.245	1
ETS1	0.107436	0.192595	0.545	0.477	1
LAGE3	0.107749	0.155067	0.236	0.172	1
CCDC43	0.108129	-0.0365823	0.174	0.258	1
FAM129A	0.108134	0.198186	0.427	0.364	1
CLPTM1	0.108345	-0.118501	0.169	0.238	1
CSK	0.108466	0.262349	0.556	0.55	1
THOC7	0.108945	-0.141908	0.433	0.523	1
FARSA	0.108985	-0.0825593	0.197	0.278	1
MRPL50	0.108986	-0.0672752	0.197	0.272	1
ROMO1	0.109051	-0.101018	0.517	0.589	1
TBCB	0.10913	0.134114	0.691	0.656	1
KIF2C	0.110423	-0.164649	0.146	0.212	1
AAAS	0.110644	-0.0579816	0.202	0.285	1
EIF2B2	0.110696	-0.044014	0.197	0.285	1
TM9SF2	0.1107	-0.14398	0.427	0.51	1
DCAF13	0.110743	-0.114673	0.236	0.311	1
EEF1E1	0.110822	-0.12621	0.258	0.344	1
LY6E	0.111237	0.067762	0.871	0.828	1
USP1	0.111812	-0.10832	0.506	0.57	1
LTV1	0.112029	-0.100267	0.14	0.205	1
GBP1	0.112219	-0.057731	0.247	0.344	1
RSL1D1	0.112336	-0.106739	0.466	0.556	1
MRPS10	0.112429	-0.0543318	0.275	0.371	1
FGFBP2	0.112701	0.068183	0.618	0.503	1
DDX11	0.113024	-0.107521	0.197	0.278	1
EPRS	0.113271	-0.0585443	0.292	0.391	1
RICTOR	0.113604	-0.223035	0.213	0.285	1
SIN3A	0.113695	-0.0898678	0.185	0.265	1
SAT2	0.114308	-0.139123	0.191	0.272	1
COMMD9	0.114724	0.168621	0.281	0.219	1
C6orf62	0.114786	0.146176	0.298	0.225	1
OIP5	0.115006	-0.0540664	0.157	0.225	1
SS18L2	0.115048	-0.130044	0.433	0.523	1
KRR1	0.115094	-0.122987	0.292	0.384	1
MRPL47	0.11532	-0.0995455	0.36	0.477	1
SYF2	0.1155	-0.202014	0.534	0.623	1
SNRNP35	0.115595	-0.110789	0.169	0.232	1
DDOST	0.115626	-0.138007	0.579	0.675	1
EIF1B	0.115781	-0.128676	0.478	0.556	1
BANF1	0.115856	-0.0682236	0.674	0.762	1
YWHAH	0.116002	0.113612	0.202	0.146	1
PSMG1	0.116042	-0.0570666	0.264	0.351	1
PFKL	0.116091	0.220672	0.292	0.238	1
FAM122B	0.116177	-0.130989	0.163	0.238	1
KLRG1	0.11629	0.286323	0.365	0.305	1
NRM	0.11647	-0.0637597	0.264	0.371	1
MAN2B1	0.116478	-0.0259634	0.14	0.212	1
COMT	0.116918	0.212496	0.331	0.278	1
HIST1H2AI	0.117571	-0.275144	0.23	0.305	1
PDE4D	0.118013	0.0410129	0.236	0.166	1
CFLAR	0.118732	0.0955854	0.472	0.417	1
ILVBL	0.118808	-0.0384085	0.152	0.225	1
LARS	0.119307	-0.131302	0.236	0.311	1
PIEZO1	0.119379	-0.0579914	0.14	0.212	1
PSMB7	0.119442	-0.118535	0.388	0.503	1
IRF1	0.119571	0.0126333	0.713	0.609	1
MTIF3	0.119705	-0.086515	0.247	0.331	1
NCAPD3	0.120129	-0.0956059	0.258	0.344	1
RBM10	0.120364	-0.0295136	0.169	0.245	1
FAM217B	0.120435	-0.0460692	0.197	0.285	1
TOMM7	0.120571	-0.125305	0.815	0.874	1
TIMM21	0.121262	-0.0648147	0.152	0.225	1
LMO4	0.121378	0.232941	0.247	0.192	1
MCRIP1	0.12147	0.181023	0.5	0.437	1
RPL22L1	0.121753	-0.0814137	0.573	0.669	1
PES1	0.121956	-0.0551892	0.185	0.265	1
KIF20B	0.121961	-0.19864	0.292	0.351	1
ADIPOR1	0.121978	0.105148	0.242	0.179	1
ADA	0.122151	0.0830044	0.23	0.166	1
IVNS1ABP	0.122224	0.119633	0.433	0.344	1
ALOX5AP	0.122351	0.307062	0.489	0.47	1
EIF3D	0.122414	-0.129779	0.506	0.57	1
CAND1	0.122561	-0.0912161	0.242	0.325	1
USP47	0.122875	-0.156929	0.236	0.311	1
LPP	0.123072	0.0726092	0.208	0.139	1
DHX9	0.123123	-0.128504	0.303	0.404	1
ICAM2	0.123176	0.172813	0.455	0.404	1
TUBGCP2	0.123569	-0.0960275	0.247	0.331	1
SLU7	0.123569	-0.158125	0.247	0.331	1
PYCR2	0.123586	0.181834	0.275	0.212	1
CYFIP2	0.12364	0.0838964	0.511	0.437	1
UBAP1	0.123717	-0.176732	0.174	0.245	1
ACOT9	0.123746	-0.0295438	0.163	0.238	1
CEP85L	0.124354	-0.0857172	0.146	0.212	1
MDH1	0.124372	-0.0621902	0.607	0.675	1
CYB561D2	0.125102	0.213324	0.427	0.371	1
EIF1AX	0.125689	-0.0986676	0.517	0.629	1
NUP93	0.125735	-0.0680974	0.174	0.245	1
RPA1	0.125751	0.170266	0.489	0.43	1
PGAM1	0.125806	-0.0859708	0.815	0.801	1
C4orf3	0.125974	-0.164368	0.685	0.715	1
ADD3	0.12604	-0.149898	0.618	0.722	1
RPS4Y1	0.126611	0.191801	0.551	0.47	1
PELP1	0.126849	-0.0918551	0.157	0.225	1
TIMM9	0.127014	-0.083206	0.163	0.232	1
PRPF6	0.127074	-0.100013	0.281	0.371	1
LYRM2	0.127605	-0.0635673	0.23	0.311	1
AHCYL1	0.127833	-0.102145	0.152	0.219	1
NDUFB9	0.128001	-0.117934	0.725	0.775	1
CDCA7	0.128148	-0.162978	0.343	0.404	1
S100A9	0.128191	0.27892	0.242	0.166	1
WAPL	0.128191	0.115558	0.236	0.172	1
SAP30BP	0.128362	-0.144776	0.309	0.391	1
UBL7	0.128534	-0.0551137	0.315	0.384	1
EEF1G	0.128704	-0.116226	0.393	0.47	1
CFAP298	0.12873	-0.0816982	0.213	0.285	1
FH	0.128892	-0.0680911	0.258	0.338	1
FGFR1OP2	0.128912	-0.156333	0.388	0.483	1
ARL2BP	0.128933	0.210997	0.225	0.166	1
VTI1B	0.129186	0.104296	0.32	0.258	1
CD151	0.129413	0.0741456	0.219	0.152	1
SMAP1	0.129489	0.125188	0.27	0.205	1
ING1	0.13038	0.125626	0.213	0.152	1
AP1S2	0.130395	0.201996	0.225	0.172	1
DGUOK	0.130454	-0.110661	0.539	0.656	1
DBF4	0.130818	-0.212834	0.27	0.344	1
SARS	0.130959	-0.0483293	0.326	0.417	1
RABGGTA	0.131328	-0.00689686	0.152	0.219	1
LAMTOR2	0.131743	-0.116277	0.416	0.497	1
PIP4K2A	0.131771	0.194078	0.208	0.152	1
PA2G4	0.131811	-0.104494	0.719	0.762	1
MAD2L1	0.131887	-0.179379	0.438	0.517	1
TINF2	0.131906	-0.069339	0.292	0.377	1
UQCRC2	0.132053	-0.0989129	0.478	0.57	1
YIPF5	0.132412	0.0234434	0.213	0.291	1
NUBP1	0.132429	0.0224928	0.197	0.285	1
CIRBP	0.132695	0.0833617	0.888	0.868	1
DEDD2	0.132716	0.132287	0.202	0.146	1
RPS27L	0.132996	-0.0909583	0.68	0.735	1
TOMM5	0.13306	-0.0545396	0.556	0.623	1
PARVG	0.133378	0.0335777	0.264	0.358	1
WDR61	0.133563	-0.0863532	0.27	0.351	1
LAT	0.134013	-0.200184	0.567	0.623	1
C19orf70	0.134061	-0.0934826	0.404	0.503	1
HELLS	0.134128	0.016698	0.348	0.45	1
CHMP2B	0.134216	-0.0147469	0.18	0.258	1
SRGN	0.134217	0.03545	0.949	0.94	1
CUEDC2	0.134432	-0.0550687	0.309	0.404	1
CD44	0.134656	-0.131038	0.528	0.623	1
MED6	0.134868	0.0177152	0.208	0.285	1
JKAMP	0.135174	-0.076866	0.225	0.305	1
RPS17	0.13541	-0.114807	0.517	0.609	1
BORCS7	0.135592	0.0788599	0.281	0.212	1
CPSF7	0.135695	0.111616	0.213	0.152	1
MCM10	0.135825	-0.0292256	0.157	0.232	1
ACTR1A	0.136409	-0.10177	0.287	0.364	1
ATP2A3	0.136413	0.235639	0.292	0.245	1
UBR7	0.136989	-0.117221	0.23	0.305	1
RAB1A	0.137324	-0.0455963	0.213	0.298	1
OGDH	0.137334	-0.0149543	0.287	0.384	1
SRSF6	0.137591	0.0824494	0.303	0.232	1
PAIP2	0.137622	0.139489	0.736	0.675	1
NAA16	0.137736	0.0593089	0.169	0.238	1
RNF10	0.137752	0.119502	0.202	0.146	1
TFDP1	0.137877	-0.0787942	0.191	0.265	1
PSMD4	0.138019	-0.0178759	0.494	0.609	1
NUP107	0.138121	-0.0127123	0.292	0.391	1
PEX11B	0.138168	-0.0424741	0.146	0.219	1
NUDT21	0.138193	-0.135173	0.534	0.596	1
PTMA	0.13838	0.0752709	1	1	1
GMNN	0.138642	-0.0909326	0.303	0.397	1
TYK2	0.138669	-0.02338	0.14	0.205	1
COPG1	0.138698	-0.0438368	0.236	0.325	1
UBE2I	0.138873	0.0960763	0.736	0.669	1
EIF3I	0.139182	-0.14741	0.579	0.642	1
MLF2	0.139266	-0.0605946	0.449	0.536	1
HPRT1	0.140002	-0.0915281	0.573	0.675	1
ERAP2	0.140635	-0.0945297	0.287	0.377	1
POLR2L	0.140761	0.11743	0.742	0.735	1
VIM	0.14083	0.121402	0.882	0.874	1
ZC3H13	0.141078	0.123382	0.371	0.305	1
CREM	0.141409	0.0425302	0.152	0.225	1
C20orf27	0.141439	0.161918	0.258	0.199	1
SSR3	0.141679	-0.161663	0.489	0.55	1
OPA1	0.142523	-0.144857	0.169	0.232	1
CDK2AP2	0.142715	0.102377	0.674	0.609	1
LRBA	0.142815	-0.112568	0.23	0.311	1
PCNA	0.143057	-0.0379526	0.624	0.702	1
GPSM3	0.143158	-0.15407	0.674	0.762	1
RPS27	0.143879	-0.0982114	1	1	1
ASMTL	0.144018	-0.0395777	0.169	0.238	1
NDUFB3	0.144058	-0.0826185	0.59	0.629	1
CUTC	0.144105	-0.106757	0.219	0.291	1
SLBP	0.144335	0.131982	0.23	0.172	1
NMT1	0.144354	-0.0325589	0.169	0.232	1
NDUFS3	0.144409	-0.069415	0.416	0.497	1
DHRS4	0.14509	-0.0930287	0.18	0.245	1
MRPL44	0.145099	-0.0700756	0.253	0.318	1
YIPF3	0.145196	-0.126963	0.292	0.371	1
TSTD1	0.145227	-0.0882311	0.466	0.576	1
ZCCHC7	0.145475	0.0885204	0.287	0.225	1
SYNCRIP	0.145726	-0.0946758	0.444	0.543	1
WBP1	0.145912	0.14216	0.275	0.219	1
SMIM12	0.146155	-0.0921095	0.309	0.404	1
NDUFAF4	0.14623	-0.0959863	0.213	0.285	1
PRKAG1	0.146265	-0.112691	0.242	0.305	1
MLLT3	0.14631	-0.0366687	0.146	0.212	1
IDH3B	0.146396	-0.0462981	0.348	0.444	1
NSF	0.146603	-0.134207	0.157	0.225	1
ZNF394	0.146606	-0.0774453	0.275	0.358	1
CCND2	0.147335	-0.0906108	0.247	0.325	1
CDC5L	0.147412	-0.085255	0.264	0.351	1
ISCA2	0.147648	-0.105461	0.253	0.331	1
TNFSF10	0.148106	-0.170556	0.191	0.252	1
WDR77	0.148212	-0.0837022	0.225	0.298	1
SMG1	0.148437	-0.0076484	0.41	0.318	1
ZNF207	0.148447	-0.0923764	0.556	0.656	1
PPM1G	0.149086	0.233786	0.348	0.325	1
CDK2	0.149267	0.160732	0.287	0.238	1
ACTR1B	0.149439	0.143115	0.208	0.152	1
USP48	0.149688	0.172396	0.264	0.205	1
STK24	0.14983	0.139966	0.219	0.166	1
RNF149	0.149903	0.050313	0.331	0.258	1
CCT7	0.15008	-0.080733	0.567	0.656	1
RSRP1	0.15018	0.0783439	0.646	0.596	1
SHOC2	0.150201	-0.111459	0.157	0.219	1
RAN	0.150331	-0.0377323	0.882	0.874	1
RPL30	0.150368	-0.0697858	1	1	1
TMEM131L	0.150688	-0.0843338	0.157	0.219	1
ANKRD17	0.150905	-0.14283	0.169	0.232	1
TMEM14C	0.151183	-0.044737	0.219	0.298	1
GTF2A2	0.151236	-0.123595	0.551	0.629	1
NDUFA11	0.151533	0.133026	0.792	0.768	1
OTUD6B-AS1	0.151754	-0.0337906	0.208	0.285	1
SDHAF3	0.151948	-0.0662094	0.258	0.344	1
DERA	0.151971	0.116687	0.326	0.258	1
MGMT	0.152469	0.161303	0.371	0.318	1
PRPF19	0.153059	-0.0648908	0.315	0.411	1
TRPV2	0.153104	-0.0793741	0.219	0.291	1
PIK3CD	0.153331	-0.040752	0.152	0.212	1
CD3G	0.15334	-0.114541	0.461	0.556	1
EOMES	0.153358	0.177913	0.213	0.159	1
USE1	0.153379	-0.147289	0.157	0.212	1
SMC5	0.153525	-0.110108	0.275	0.351	1
SINHCAF	0.153797	-0.0385882	0.18	0.252	1
AIF1	0.153877	-0.22903	0.157	0.212	1
GDI2	0.15421	-0.0891718	0.697	0.748	1
DMAC1	0.154352	-0.123901	0.326	0.391	1
TCF25	0.154496	-0.0987792	0.573	0.695	1
RNF19A	0.154662	-0.137729	0.23	0.298	1
NDUFA10	0.154909	-0.0757215	0.444	0.536	1
SLC35A4	0.155	-0.0937115	0.23	0.311	1
RPL39	0.15521	-0.0368702	1	1	1
SET	0.15562	0.163958	0.702	0.682	1
GRWD1	0.155778	-0.0389915	0.169	0.238	1
CNST	0.156119	-0.0316862	0.163	0.232	1
PYURF	0.156207	0.139619	0.343	0.291	1
CDKN2AIP	0.156325	-0.0972621	0.157	0.225	1
EIF1	0.156565	0.0567704	0.978	0.993	1
ARL6IP5	0.156696	-0.0502875	0.725	0.788	1
TMEM183A	0.156759	-0.134318	0.213	0.285	1
PSMB3	0.156795	-0.10481	0.742	0.795	1
TMBIM4	0.156796	-0.0741205	0.36	0.457	1
ANAPC13	0.157097	-0.0484642	0.264	0.344	1
PIK3R1	0.157124	-0.163038	0.32	0.397	1
SGF29	0.157426	0.0213821	0.174	0.252	1
HNRNPH2	0.157525	-0.0583579	0.236	0.311	1
ATP6AP2	0.15765	-0.120918	0.444	0.536	1
CDC37	0.157661	-0.0913309	0.629	0.715	1
COX4I1	0.157885	-0.0644254	0.949	0.927	1
PGRMC1	0.158137	-0.112524	0.157	0.219	1
FARSB	0.158666	-0.087918	0.169	0.232	1
PPP3CC	0.158727	0.139154	0.219	0.159	1
MED31	0.158727	-0.139192	0.163	0.225	1
ANAPC15	0.15877	-0.045761	0.393	0.497	1
STT3A	0.159106	-0.0848507	0.225	0.298	1
SIT1	0.159462	-0.130184	0.247	0.311	1
PAICS	0.160061	-0.03646	0.264	0.344	1
NSFL1C	0.160434	-0.00398384	0.247	0.325	1
SPC25	0.160701	-0.192963	0.208	0.258	1
PTPRCAP	0.16091	-0.11826	0.601	0.682	1
SMIM19	0.161116	0.0697922	0.371	0.298	1
TIMM17A	0.161385	-0.117499	0.371	0.457	1
VPS37B	0.161676	0.0699708	0.23	0.166	1
GZMM	0.162578	0.138314	0.646	0.596	1
HLA-DRA	0.162578	-0.148861	0.601	0.649	1
SRRM2	0.162665	0.0825771	0.489	0.45	1
CANX	0.162965	0.212304	0.635	0.563	1
OCIAD2	0.163067	-0.194539	0.472	0.51	1
ZFC3H1	0.163396	-0.10858	0.185	0.245	1
FAM49B	0.163575	0.183745	0.596	0.596	1
DNAJC8	0.1636	-0.0590322	0.596	0.675	1
AQP3	0.16384	-0.10307	0.191	0.258	1
PPP6C	0.164009	-0.0947656	0.455	0.55	1
MRPS18A	0.164107	-0.044689	0.242	0.318	1
CLPX	0.164122	-0.0895544	0.152	0.212	1
TNFAIP3	0.164207	0.0438319	0.517	0.464	1
GNAS	0.164258	0.207283	0.438	0.411	1
CDC73	0.164366	-0.138915	0.219	0.291	1
SLC25A38	0.164574	-0.0179098	0.253	0.338	1
TRNT1	0.165054	0.153315	0.247	0.199	1
XPNPEP1	0.165054	-0.0557103	0.191	0.265	1
ASNSD1	0.165736	-0.174933	0.208	0.272	1
LCK	0.166008	-0.0649771	0.708	0.702	1
STX5	0.166299	-0.115944	0.242	0.311	1
BLMH	0.166581	-0.00506837	0.23	0.311	1
MRPS18C	0.166721	-0.0238627	0.354	0.477	1
ANKRD36	0.166731	-0.148223	0.157	0.212	1
NCAPD2	0.166785	-0.0707041	0.264	0.325	1
HIGD2A	0.166877	-0.0258405	0.629	0.748	1
CCDC34	0.167433	-0.0213921	0.264	0.344	1
SERPINB1	0.167568	0.190355	0.545	0.517	1
HJURP	0.167576	-0.0534779	0.157	0.225	1
DDX54	0.167614	0.0114315	0.292	0.232	1
ELF2	0.167916	-0.0653648	0.275	0.351	1
LSM8	0.167946	-0.0921828	0.579	0.649	1
C12orf57	0.16842	0.12873	0.764	0.768	1
RFC4	0.168809	-0.0552762	0.292	0.377	1
TMOD3	0.169211	0.192999	0.489	0.45	1
SIKE1	0.169396	-0.00191486	0.152	0.219	1
SRI	0.169532	-0.0173896	0.528	0.609	1
CLTC	0.169553	-0.0444235	0.253	0.325	1
MRPS22	0.169665	-0.0347874	0.208	0.278	1
SLAMF7	0.169825	0.123545	0.225	0.166	1
SNRPG	0.170199	-0.0646871	0.663	0.728	1
HSPA14.1	0.170317	-0.0594966	0.169	0.238	1
NCBP2	0.170652	0.121247	0.32	0.272	1
TMEM243	0.171077	-0.146789	0.287	0.364	1
NDUFA9	0.17136	-0.104124	0.208	0.278	1
HNRNPD	0.171515	-0.141479	0.624	0.695	1
MRPL27	0.171698	-0.0110928	0.303	0.391	1
YWHAB	0.172352	0.102211	0.888	0.894	1
ATP5MC1	0.17246	-0.120176	0.461	0.543	1
UPF3B	0.172489	-0.0986008	0.225	0.298	1
TCIRG1	0.172494	0.0420273	0.365	0.291	1
SMIM29	0.172802	0.181587	0.275	0.232	1
PNP	0.173095	0.2326	0.388	0.344	1
BRCA1	0.173702	-0.0888187	0.242	0.318	1
NUP155	0.174094	0.150094	0.202	0.152	1
CENPX	0.174295	0.205733	0.64	0.596	1
RAD51AP1	0.174296	-0.110779	0.309	0.384	1
SERBP1	0.174854	-0.0877068	0.719	0.762	1
TGFBR3	0.17494	0.0794631	0.382	0.318	1
CYTH4	0.175753	0.115553	0.202	0.152	1
LAMP1	0.175922	0.122999	0.208	0.152	1
NSA2	0.176107	-0.163536	0.517	0.596	1
PCM1	0.176273	-0.100092	0.337	0.411	1
MRPL14	0.176466	-0.110966	0.348	0.424	1
RFXANK	0.176583	-0.068378	0.287	0.371	1
NANS	0.176988	0.0471122	0.247	0.318	1
TTC38	0.177321	0.145013	0.348	0.272	1
IRAK4	0.177451	0.101526	0.303	0.238	1
SF3B1	0.177802	-0.172605	0.618	0.669	1
FAM136A	0.178034	-0.0584279	0.213	0.285	1
PIK3R5	0.178119	-0.0460554	0.185	0.258	1
MECP2	0.17839	-0.13683	0.191	0.245	1
MINOS1	0.178569	-0.121785	0.624	0.662	1
NDUFAF3	0.178751	-0.0981076	0.472	0.563	1
C19orf25	0.178799	-0.0840124	0.253	0.325	1
EIF2B1	0.178801	0.142022	0.292	0.238	1
BAG6	0.179038	0.149072	0.326	0.278	1
ATL3	0.179212	-0.0230873	0.23	0.305	1
NDC80	0.179554	-0.0564186	0.197	0.258	1
ARMT1	0.179962	-0.0588967	0.197	0.265	1
TTF2	0.179981	-0.039703	0.169	0.225	1
DRG1	0.180048	-0.0205573	0.275	0.351	1
TMA7	0.18008	-0.0947872	0.91	0.901	1
CARHSP1	0.180229	-0.135095	0.624	0.656	1
CPSF3	0.180278	-0.0567622	0.208	0.278	1
RNASEH2B	0.180298	-0.168876	0.449	0.523	1
DCAF7	0.180529	-0.0679195	0.382	0.47	1
B2M	0.18102	0.0410878	1	1	1
CD8A	0.181062	0.189098	0.331	0.265	1
PDHB	0.181123	-0.0882416	0.32	0.404	1
ZNF638	0.18121	-0.0087968	0.225	0.298	1
ENY2	0.181442	-0.0923332	0.635	0.689	1
WBP11	0.181491	0.00693056	0.309	0.397	1
CSNK1A1	0.181551	0.082412	0.461	0.411	1
HSPB11	0.181693	-0.116229	0.551	0.623	1
AOAH	0.182236	0.173875	0.275	0.219	1
DHFR	0.182617	0.264741	0.506	0.497	1
EIPR1	0.183588	-0.0226787	0.197	0.265	1
GTPBP4	0.183815	-0.0639828	0.219	0.298	1
GNAI2	0.184172	0.145886	0.607	0.576	1
CCDC32	0.184187	-0.0375641	0.18	0.245	1
NOL7	0.184589	0.116448	0.264	0.205	1
GFM1	0.18472	-0.0783839	0.163	0.225	1
NDUFA1	0.184756	-0.0785157	0.708	0.775	1
BTN3A3	0.185267	0.0262468	0.152	0.225	1
SURF2	0.186018	-0.0967572	0.191	0.252	1
ATP5F1A	0.186553	-0.0927381	0.713	0.735	1
MALAT1	0.186583	-0.0623047	0.994	1	1
BRMS1	0.186589	-0.0748794	0.281	0.344	1
PREX1	0.187709	0.0972202	0.281	0.232	1
TP53	0.187797	0.0353773	0.197	0.265	1
TRIP12	0.188326	-0.00414528	0.14	0.205	1
DUT	0.188479	0.223741	0.736	0.715	1
ARPC3	0.188799	-0.0550794	0.927	0.907	1
SELENOH	0.188936	-0.141347	0.612	0.616	1
MOB4	0.189007	-0.180513	0.18	0.232	1
VSIR	0.189018	0.0274366	0.404	0.351	1
MRPL32	0.189048	-0.041377	0.191	0.245	1
REL	0.189147	-0.0673256	0.371	0.444	1
MLH1	0.189279	-0.0481943	0.208	0.272	1
RPRD2	0.189361	-0.0798452	0.185	0.245	1
LEO1	0.190455	-0.119162	0.18	0.238	1
AC016831.7	0.190459	0.152101	0.236	0.185	1
CCT2	0.190666	-0.0974806	0.567	0.616	1
BCAT2	0.190726	-0.0674916	0.163	0.219	1
CASC3	0.191585	0.0758317	0.247	0.192	1
MATR3.1	0.191792	-0.0948102	0.213	0.285	1
HUWE1	0.192119	0.0139886	0.242	0.318	1
COMMD6	0.192175	0.117796	0.815	0.775	1
RFC5	0.192184	0.0169063	0.23	0.311	1
MYOM2	0.192841	0.355819	0.27	0.219	1
RAB8B	0.193097	-0.116603	0.298	0.351	1
ZNF428	0.193136	0.076952	0.461	0.411	1
EVI2B	0.193432	-0.059233	0.303	0.377	1
COTL1	0.193824	0.275553	0.326	0.464	1
TCERG1	0.194222	-0.0723	0.264	0.338	1
TSG101	0.194423	-0.0639862	0.213	0.285	1
PRPF4	0.194569	-0.112058	0.202	0.265	1
IFI16	0.194708	-0.0921431	0.596	0.682	1
NIN	0.194784	0.135485	0.202	0.152	1
MIF	0.194816	0.124329	0.91	0.881	1
SAP18	0.19531	-0.101087	0.753	0.788	1
CENPE	0.195391	-0.197159	0.163	0.219	1
NFYC	0.195399	-0.0715825	0.298	0.371	1
CASP7	0.195461	-0.0595784	0.185	0.245	1
ZFP36L1	0.195641	0.170632	0.5	0.457	1
METTL5	0.195709	-0.0674532	0.309	0.391	1
DNAJC15	0.196223	-0.0965795	0.461	0.523	1
TMEM199	0.19657	-0.135911	0.163	0.219	1
TRMT112	0.19724	-0.0537516	0.68	0.762	1
DCTPP1	0.197409	0.176061	0.41	0.358	1
ZNF326	0.197714	-0.00721615	0.18	0.252	1
MRE11	0.19784	-0.0459207	0.202	0.265	1
MGST3	0.198134	0.19537	0.511	0.47	1
CKLF	0.198347	-0.0963611	0.612	0.656	1
MAP2K1	0.198401	0.0514271	0.202	0.152	1
CHFR	0.198707	0.119002	0.208	0.159	1
CREB1	0.199541	0.1991	0.208	0.166	1
TMEM50A	0.199851	-0.0865991	0.68	0.728	1
MRPS33	0.200247	-0.0201545	0.315	0.391	1
HNRNPUL1	0.200352	0.107674	0.618	0.642	1
RBM38	0.20067	-0.0766586	0.18	0.238	1
BRK1	0.200826	-0.0306938	0.787	0.762	1
ABTB1	0.20145	-0.106429	0.191	0.252	1
FASTK	0.201818	0.129187	0.213	0.166	1
GNB2	0.201818	0.156592	0.213	0.166	1
DCP2	0.201871	0.126443	0.348	0.291	1
ATP5MD	0.202228	-0.0728137	0.697	0.735	1
BLCAP	0.202253	-0.0391569	0.163	0.232	1
THOC2	0.202839	-0.118529	0.348	0.417	1
MRPL33	0.202994	-0.0827738	0.421	0.497	1
EXOC4	0.203022	-0.120868	0.191	0.245	1
MKI67	0.203279	-0.160006	0.466	0.536	1
SSBP1	0.203287	-0.0415583	0.646	0.675	1
NOB1	0.203494	-0.114218	0.264	0.331	1
SFXN1	0.203645	-0.112695	0.371	0.43	1
HIST1H2AG	0.203906	-0.0628366	0.157	0.212	1
ITGB2	0.204111	0.141594	0.921	0.914	1
CNIH4	0.204291	-0.0816184	0.264	0.338	1
RNASEH2C	0.204579	0.237354	0.517	0.497	1
BSG	0.204656	0.101083	0.736	0.702	1
CAST	0.204658	0.088384	0.449	0.404	1
GZMK	0.205629	-0.607283	0.213	0.252	1
MT-ND6	0.205646	-0.0367254	0.713	0.762	1
TMEM18	0.206075	0.210029	0.36	0.325	1
NAPA	0.20628	-0.138594	0.5	0.576	1
DPM3	0.20684	-0.00941622	0.219	0.298	1
PARP1	0.207034	0.173251	0.534	0.523	1
PRPF8	0.207131	-0.0656119	0.376	0.45	1
NFKBIB	0.207144	0.152141	0.281	0.232	1
TOX	0.207148	-0.0915528	0.174	0.238	1
ATXN10	0.207743	0.0155416	0.404	0.49	1
CAPZB	0.207984	-0.0699135	0.865	0.821	1
LZIC	0.208032	-0.0145266	0.163	0.219	1
TMEM120A	0.208174	-0.0416162	0.163	0.225	1
KIFC1	0.208177	-0.123469	0.253	0.305	1
REEP5	0.20824	-0.165692	0.551	0.629	1
THAP1	0.208334	-0.0299007	0.174	0.225	1
CDCA7L	0.208525	-0.0275361	0.185	0.252	1
ATP6V0E2	0.208578	0.00782783	0.242	0.325	1
IMP3	0.208973	-0.0363747	0.365	0.47	1
ECH1	0.209212	0.166622	0.5	0.45	1
ETF1	0.20965	-0.103353	0.281	0.358	1
GGA1	0.210506	-0.0389759	0.163	0.219	1
ADI1	0.210677	-0.126249	0.191	0.252	1
AC008555.5	0.210742	-0.00720701	0.191	0.258	1
ATG16L2	0.211128	0.0160573	0.213	0.159	1
NLRC5	0.211618	0.241553	0.242	0.199	1
TMEM219	0.211757	0.133848	0.427	0.404	1
PUF60	0.211935	-0.0911368	0.478	0.57	1
RARS	0.211987	-0.0858563	0.174	0.232	1
SUN2	0.212353	-0.146464	0.264	0.331	1
SMARCA2	0.212758	-0.0828245	0.303	0.371	1
ARHGEF6	0.213499	-0.0866996	0.287	0.364	1
SH3GLB1	0.213988	0.144012	0.36	0.298	1
PLGRKT	0.214142	-0.0494339	0.337	0.411	1
ERCC5	0.214685	-0.0893786	0.152	0.205	1
SACM1L	0.215066	-0.125045	0.174	0.225	1
TMEM218	0.215194	-0.0140408	0.157	0.212	1
MLX	0.215913	-0.0282743	0.275	0.344	1
ACAT2	0.216195	-0.0867698	0.371	0.457	1
FAM192A	0.216386	-0.0598068	0.287	0.351	1
PDS5A	0.217005	-0.0907171	0.213	0.285	1
CHD4	0.217099	-0.0718921	0.326	0.397	1
MRPS21	0.217101	-0.0524979	0.562	0.636	1
VPS35	0.217906	-0.0346574	0.309	0.377	1
CAPRIN1	0.218313	0.147421	0.298	0.258	1
DAZAP2	0.218974	-0.00144677	0.798	0.881	1
GNG2	0.219126	-0.0963412	0.657	0.748	1
ALKBH7	0.219197	0.153389	0.298	0.245	1
SNRNP200	0.219231	-0.121916	0.444	0.503	1
TMEM126A	0.219307	0.0193459	0.287	0.371	1
LSM3	0.219368	-0.0726621	0.601	0.675	1
EIF2S3	0.219583	-0.147391	0.607	0.649	1
GOLGB1	0.219723	-0.167549	0.169	0.219	1
MGAT1	0.219935	0.093562	0.27	0.225	1
C19orf53	0.220285	-0.107834	0.652	0.689	1
GGNBP2	0.220377	0.00605574	0.404	0.51	1
MZT2A	0.220385	0.162583	0.281	0.245	1
SLC44A2	0.220591	0.155625	0.303	0.258	1
UBR4	0.220614	-0.0552038	0.163	0.219	1
PCCB	0.220829	0.0145012	0.157	0.219	1
RAD21	0.220959	-0.140027	0.787	0.781	1
WDR46	0.221004	0.00225987	0.157	0.212	1
CNTRL	0.221344	-0.0988905	0.32	0.391	1
SEC23B	0.221376	-0.10409	0.191	0.245	1
CASP1	0.221572	-0.0561434	0.371	0.457	1
SPN	0.221608	0.0646053	0.646	0.603	1
NIPBL	0.22172	-0.131095	0.36	0.417	1
MYH9	0.221865	-0.080982	0.764	0.781	1
DERL1	0.221965	-0.0361979	0.388	0.477	1
RPS9	0.221967	0.0560995	0.983	0.967	1
HIGD1A	0.222888	-0.0380731	0.281	0.351	1
CDKN2A	0.223147	0.193747	0.23	0.192	1
SCYL1	0.223217	-0.0113129	0.202	0.146	1
HACD4	0.223404	-0.0214221	0.348	0.417	1
ELMO1	0.22386	-0.0384095	0.247	0.318	1
UPF2	0.224137	-0.00125118	0.185	0.252	1
SLC38A1	0.224212	-0.102324	0.478	0.556	1
RNF138	0.224351	0.139757	0.337	0.291	1
RPAIN	0.224356	-0.0947624	0.32	0.397	1
TAF6	0.224385	-0.0405154	0.185	0.245	1
AP2B1	0.224808	0.109273	0.253	0.331	1
RPS14	0.224845	-0.071705	0.994	0.993	1
C1GALT1C1	0.224939	-0.0258878	0.157	0.212	1
CIR1	0.225046	-0.0777617	0.315	0.391	1
RPS10	0.225405	0.0987303	0.899	0.874	1
RNASET2	0.225627	0.128977	0.236	0.185	1
SMCHD1	0.225949	0.0709437	0.365	0.318	1
SP110	0.226021	-0.193855	0.36	0.437	1
MRPS34	0.227005	0.119512	0.343	0.305	1
UBE2V2	0.227264	-0.00217563	0.449	0.536	1
DCTN3	0.227386	-0.113251	0.607	0.656	1
ATP2B1	0.227644	0.0761427	0.298	0.245	1
C17orf49	0.227766	-0.0567887	0.225	0.291	1
HYOU1	0.227772	-0.142442	0.157	0.205	1
DOCK10	0.227839	-0.148998	0.197	0.252	1
HAX1	0.227978	-0.0723026	0.399	0.47	1
GAPDH	0.228194	-0.0841469	0.983	0.993	1
WASHC4	0.228257	-0.066153	0.157	0.212	1
GPN3	0.228271	-0.012177	0.208	0.278	1
KYAT3	0.228367	-0.0824448	0.185	0.238	1
PUM3	0.228436	-0.00430082	0.163	0.225	1
UBE3A	0.228969	-0.0964325	0.236	0.298	1
RNPS1	0.229316	0.0984944	0.669	0.616	1
QTRT1	0.229849	0.203959	0.225	0.185	1
HAUS1	0.229888	-0.0730924	0.337	0.411	1
C9orf16	0.230035	0.0637554	0.685	0.656	1
FIP1L1	0.230218	0.130069	0.376	0.325	1
FTL	0.230441	0.014726	0.972	0.967	1
NIT2	0.230753	0.0973192	0.275	0.225	1
DDX5	0.23081	0.0324015	0.927	0.927	1
FAM162A	0.23109	0.0858134	0.292	0.371	1
PRPSAP1	0.231346	0.00834259	0.219	0.291	1
MAD1L1	0.231579	-0.048835	0.309	0.377	1
UQCRQ	0.231905	-0.0602804	0.736	0.762	1
ARFRP1	0.231968	-0.0774845	0.219	0.278	1
NIP7	0.232029	-0.0301963	0.242	0.318	1
ANKRD10	0.23211	0.132619	0.343	0.298	1
CDK13	0.232411	0.0654445	0.23	0.179	1
NCOR1	0.232697	0.143177	0.404	0.364	1
ING3	0.23296	-0.104954	0.157	0.212	1
USP5	0.23336	-0.0324985	0.152	0.205	1
CTSS	0.233396	-0.206324	0.399	0.464	1
SLC25A3	0.233486	-0.0717177	0.871	0.854	1
NIPSNAP3A	0.233822	-0.0325925	0.185	0.245	1
TUBA1B	0.233941	-0.186653	0.916	0.914	1
MLLT6	0.234461	0.09148	0.236	0.185	1
SPCS1	0.234546	-0.0505457	0.713	0.762	1
DPM2	0.234817	0.226554	0.421	0.404	1
RAB24	0.234981	0.194924	0.213	0.172	1
ITGB2-AS1	0.235047	-0.0158269	0.163	0.225	1
CAPN1	0.235676	-0.044385	0.331	0.397	1
CISD1	0.235797	-0.135022	0.247	0.311	1
LCP2	0.235825	-0.0785017	0.466	0.543	1
LIPA	0.236386	0.0760906	0.163	0.225	1
ATP6V1B2	0.236386	-0.020938	0.18	0.252	1
NDUFA4	0.236911	0.0851301	0.893	0.868	1
UFM1	0.237058	-0.0298503	0.399	0.503	1
MTDH	0.237079	0.173195	0.579	0.536	1
RIF1	0.237869	-0.0495334	0.208	0.265	1
AP1S1	0.237883	-0.116656	0.253	0.318	1
FAM204A	0.237937	0.105683	0.348	0.298	1
TNPO3	0.237988	-0.0638211	0.157	0.205	1
RPL23	0.238306	-0.0630729	0.73	0.841	1
ACTL6A	0.238493	-0.02559	0.292	0.364	1
DCK	0.238565	0.116246	0.365	0.318	1
FBXO5	0.238675	-0.136765	0.247	0.305	1
MAPK1IP1L	0.238914	0.131766	0.444	0.404	1
TYW3	0.239416	-0.173171	0.169	0.219	1
SEC13	0.239707	-0.0725345	0.489	0.576	1
MRPL23	0.239837	-0.0204035	0.376	0.45	1
SMC2	0.240041	-0.051802	0.41	0.477	1
SZRD1	0.240841	-0.0351433	0.303	0.384	1
CD69	0.241021	0.236062	0.663	0.689	1
CDK10	0.241181	-0.0337277	0.157	0.212	1
TXNRD1	0.241461	-0.046609	0.18	0.232	1
PSMA3-AS1	0.241533	-0.0480125	0.202	0.265	1
GCHFR	0.241547	0.000324597	0.298	0.371	1
RPS12	0.241716	-0.0290712	1	0.993	1
RPL36A	0.241721	-0.0725121	0.82	0.868	1
UBA52	0.242416	-0.048382	0.989	0.967	1
MED29	0.242549	0.171884	0.208	0.166	1
PRIM2	0.242827	-0.0272184	0.281	0.351	1
TRAPPC2L	0.243156	-0.124027	0.433	0.497	1
CLINT1	0.24325	-0.056311	0.27	0.338	1
WDR33	0.243804	-0.115577	0.315	0.377	1
ARPC2	0.243805	-0.0687856	0.955	0.954	1
GTF2F2	0.243878	-0.0841211	0.185	0.238	1
TAOK3	0.243902	0.111652	0.444	0.391	1
PDCD5	0.244128	0.0855792	0.528	0.477	1
DRG2	0.244505	-0.038999	0.236	0.305	1
TMEM109	0.244718	0.274001	0.579	0.583	1
UBE2N	0.245134	-0.115064	0.629	0.662	1
CAPN2	0.245627	0.158024	0.427	0.404	1
CTPS1	0.245669	-0.0969989	0.23	0.291	1
NAP1L1	0.245866	0.0799589	0.831	0.775	1
TSPAN14	0.246056	0.10142	0.382	0.325	1
RACGAP1	0.246432	-0.0851845	0.213	0.265	1
GLG1	0.246506	0.0439986	0.461	0.417	1
EMC4	0.247405	-0.0468458	0.483	0.55	1
TGS1	0.247667	-0.0317966	0.225	0.291	1
TUBA1C	0.247889	0.0583897	0.438	0.384	1
UBC	0.248061	0.0641135	0.949	0.954	1
IP6K2	0.248095	-0.10851	0.18	0.225	1
LYRM4	0.248518	-0.0172523	0.169	0.225	1
RPLP0	0.248564	-0.0563759	1	1	1
POLR1D	0.248677	-0.08213	0.511	0.603	1
FAM177A1	0.248911	0.0874118	0.275	0.232	1
IMPDH2	0.249096	-0.0360488	0.444	0.53	1
CHEK1	0.2492	-0.0572857	0.258	0.331	1
SP140L	0.249535	-0.170179	0.23	0.285	1
PNRC2	0.249619	-0.0958192	0.404	0.477	1
RMDN1	0.249776	-0.0757832	0.225	0.278	1
KEAP1	0.249917	-0.0444271	0.236	0.298	1
CLIC1	0.250167	-0.0300052	0.933	0.934	1
PARP14	0.250669	-0.0629247	0.157	0.205	1
SHKBP1	0.251111	-0.111628	0.399	0.47	1
SH2D2A	0.251364	-0.135455	0.281	0.338	1
ALG5	0.251671	-0.0856004	0.315	0.377	1
BIRC2	0.251691	0.0823495	0.208	0.159	1
SRP14	0.251721	-0.053854	0.904	0.907	1
COX6C	0.252139	-0.0706459	0.888	0.907	1
WASHC5	0.252431	-0.0410493	0.152	0.205	1
TRAPPC3	0.252512	-0.0323106	0.343	0.43	1
GOLGA7	0.252605	0.112815	0.511	0.503	1
BAZ2A	0.253045	-0.0366815	0.197	0.265	1
FLNA	0.253515	-0.0777861	0.82	0.828	1
ERG28	0.253548	0.193057	0.331	0.291	1
LSM7	0.25356	-0.0308455	0.702	0.755	1
HLTF	0.253886	-0.0205648	0.152	0.205	1
GLUL	0.254323	0.160138	0.287	0.245	1
RPL17	0.25466	-0.0728275	0.809	0.834	1
PIH1D1	0.254893	-0.0673905	0.433	0.49	1
IST1	0.254945	-0.0745419	0.236	0.305	1
BAX	0.255126	0.152761	0.601	0.589	1
NIPSNAP1	0.25514	-0.105802	0.163	0.219	1
RPL37	0.255303	-0.0699234	0.972	0.993	1
FLOT1	0.255665	0.229614	0.219	0.179	1
ATIC	0.255712	-0.0494348	0.298	0.377	1
CBX3	0.25599	-0.035126	0.702	0.735	1
GIMAP1	0.256719	0.153586	0.258	0.219	1
WARS	0.256807	-0.121211	0.197	0.252	1
ATP5F1C	0.256815	-0.0783069	0.674	0.669	1
GRSF1	0.257282	0.0881487	0.208	0.166	1
PRNP	0.257371	0.184603	0.258	0.219	1
APEX1	0.257371	0.156459	0.455	0.424	1
CDCA3	0.257465	-0.0915486	0.169	0.219	1
SLC5A3	0.257465	-0.111652	0.169	0.219	1
TRGC1	0.257631	0.11289	0.27	0.212	1
MAX	0.258038	-0.05669	0.376	0.45	1
TAPBPL	0.258136	-0.0290281	0.163	0.212	1
PQBP1	0.258346	-0.0373996	0.337	0.397	1
RBPJ	0.258675	-0.0248078	0.202	0.258	1
RPSA	0.258721	-0.0392768	0.989	0.987	1
GPX4	0.258812	-0.143862	0.674	0.728	1
SDHAF2	0.259169	0.00150784	0.18	0.232	1
C11orf58	0.259261	-0.0446702	0.669	0.742	1
COPA	0.259446	-0.0338818	0.281	0.344	1
TXNDC12	0.259505	-0.0773225	0.354	0.411	1
MRPS16	0.259689	-0.0714539	0.371	0.457	1
NOP53	0.259746	-0.129963	0.539	0.609	1
DHX38	0.259964	-0.0267656	0.163	0.225	1
POGZ	0.260445	-0.158063	0.174	0.219	1
NEDD1	0.260806	-0.0500302	0.185	0.238	1
CD46	0.261567	0.123241	0.309	0.258	1
PMPCA	0.261722	-0.0177865	0.208	0.265	1
PRKRA	0.261732	-0.0124603	0.185	0.245	1
FGD3	0.261783	0.0367771	0.219	0.291	1
ACLY	0.26195	0.00141131	0.219	0.285	1
MAPKAPK5-AS1	0.262056	-0.063753	0.264	0.331	1
LPXN	0.262153	-0.0384279	0.421	0.497	1
MTSS1	0.262328	0.143633	0.208	0.166	1
IGBP1	0.262605	-0.0839701	0.365	0.444	1
ATG2A	0.262686	-0.162559	0.18	0.225	1
HCFC1R1	0.26273	0.148057	0.354	0.311	1
PPID	0.262773	-0.0778796	0.197	0.245	1
PPA1	0.262942	-0.11553	0.5	0.536	1
MRPL17	0.263021	0.0514299	0.208	0.272	1
HDLBP	0.263062	-0.0301383	0.208	0.258	1
VBP1	0.263066	-0.0297711	0.433	0.523	1
ARID5B	0.263083	-0.194459	0.292	0.344	1
MED28	0.263326	0.0251391	0.275	0.344	1
CALR	0.264012	0.132229	0.871	0.815	1
GPS1	0.264037	0.064914	0.399	0.358	1
SNRPE	0.264113	-0.0914235	0.59	0.623	1
SRA1	0.264848	-0.0380395	0.371	0.437	1
ARFGAP2	0.265154	-0.0584411	0.281	0.338	1
TRAPPC6A	0.265305	-0.0807841	0.258	0.318	1
GSTP1	0.265721	0.0889052	0.882	0.874	1
MYO1G	0.265863	-0.0704296	0.511	0.596	1
MSN	0.266244	-0.138633	0.77	0.801	1
RPS3A	0.266902	-0.0479413	0.978	1	1
TIMMDC1	0.267041	-0.0856398	0.258	0.325	1
ITK	0.267096	-0.0382287	0.292	0.371	1
ANP32A	0.267138	-0.0771169	0.601	0.642	1
SNAP29	0.267184	-0.0894298	0.253	0.305	1
RNF125	0.267921	0.105917	0.41	0.358	1
HSPH1	0.267936	-0.0981609	0.242	0.291	1
CFDP1	0.268228	-0.168753	0.32	0.371	1
LIG1	0.268354	0.161775	0.511	0.503	1
ETFA	0.268447	-0.0522256	0.522	0.589	1
TENT5C	0.268692	0.0533526	0.27	0.219	1
RAB37	0.26874	-0.0857409	0.315	0.391	1
CMC2	0.268828	-0.0323696	0.393	0.483	1
ZDHHC6	0.268882	0.158201	0.281	0.238	1
RCC1	0.269158	-0.0256641	0.23	0.291	1
NDUFB10	0.26916	0.100717	0.652	0.649	1
ACP1	0.269198	-0.118028	0.652	0.689	1
CCDC28B	0.269212	-0.0298296	0.242	0.305	1
METTL17	0.26951	-0.0325701	0.213	0.278	1
HCFC1	0.270221	-0.0794598	0.32	0.384	1
GSS	0.270855	-0.0438031	0.236	0.305	1
KIF5B	0.271278	0.0732344	0.545	0.51	1
SRPRB	0.271341	-0.0518391	0.247	0.311	1
TOX4	0.271555	-0.12238	0.298	0.344	1
UTP11	0.271999	0.0068775	0.213	0.272	1
RORA	0.27223	-0.138899	0.371	0.437	1
SNAPIN	0.272538	-0.109406	0.298	0.364	1
RAD23B	0.272837	0.00513145	0.27	0.344	1
TMEM60	0.273616	-0.0243921	0.163	0.212	1
CALHM2	0.274193	0.122222	0.219	0.179	1
DIP2A	0.274571	0.169312	0.208	0.172	1
MRPL4	0.274632	0.0925473	0.315	0.258	1
TMF1	0.274633	0.000658715	0.225	0.285	1
PCLAF	0.275139	-0.082093	0.596	0.669	1
IKZF3	0.276101	-0.0932886	0.36	0.43	1
PCMT1	0.276271	-0.0740867	0.472	0.53	1
RBM42	0.276309	0.134848	0.427	0.417	1
MFSD14A	0.276861	-0.150004	0.163	0.205	1
FAM45A	0.277859	-0.124459	0.18	0.225	1
SSU72	0.278114	-0.041588	0.23	0.298	1
SMDT1	0.278186	-0.0806043	0.607	0.642	1
EML4	0.27868	0.0667256	0.455	0.417	1
ESD	0.278705	-0.0421791	0.376	0.437	1
NDUFA13	0.278844	-0.0833146	0.562	0.682	1
2021-09-01	0.278866	-0.0841774	0.562	0.616	1
ATAD1	0.279076	-0.0265053	0.18	0.238	1
RPS4X	0.279115	-0.0370075	0.994	0.993	1
CERS2	0.279612	0.244371	0.242	0.199	1
NRDC	0.280165	-0.102655	0.343	0.411	1
TBCC	0.282272	0.0234793	0.309	0.397	1
VDAC1	0.282464	-0.0851733	0.567	0.629	1
ARHGAP15	0.282632	-0.0903183	0.461	0.543	1
NPEPPS	0.282645	0.0690273	0.292	0.245	1
ACO2	0.282711	-0.00691803	0.303	0.371	1
HDDC3	0.283046	0.0702891	0.197	0.272	1
GGH	0.283973	0.0660466	0.365	0.318	1
PHIP	0.283981	-0.0429966	0.433	0.51	1
BCLAF1	0.284299	-0.094515	0.573	0.636	1
TPD52L2	0.284306	0.115994	0.264	0.225	1
STXBP2	0.284799	0.23639	0.281	0.245	1
POLR2J	0.284921	-0.0219611	0.517	0.589	1
NXT1	0.285123	0.103432	0.208	0.172	1
NOC2L	0.285784	0.0812701	0.315	0.272	1
SLC25A46	0.286034	-0.0711089	0.197	0.258	1
GLUD1	0.286064	0.106422	0.242	0.199	1
COPS4	0.286404	0.0257913	0.247	0.311	1
MRPL43	0.287164	-0.0750041	0.365	0.43	1
LGALS9	0.287185	-0.0959133	0.185	0.232	1
SMPD4	0.288063	-0.0375264	0.185	0.238	1
VHL	0.288205	0.0490147	0.27	0.225	1
IBTK	0.288242	-0.111316	0.236	0.291	1
ANKRD36B	0.288342	-0.0817319	0.157	0.205	1
LSP1	0.288616	-0.0663417	0.888	0.868	1
ZFAND1	0.288948	0.0142555	0.208	0.278	1
MPG	0.289177	0.190892	0.264	0.225	1
PPP1CA	0.289796	-0.0666969	0.86	0.874	1
SEC63	0.290717	-0.152189	0.247	0.298	1
TCHP	0.291145	-0.0972236	0.18	0.232	1
KCTD20	0.291285	-0.0939384	0.163	0.212	1
TPM4	0.291297	0.14206	0.466	0.444	1
ERCC3	0.291331	-0.0242019	0.174	0.232	1
GLO1	0.291502	-0.0703141	0.449	0.523	1
SEM1	0.291511	-0.056285	0.669	0.695	1
CDC6	0.292252	0.171568	0.258	0.225	1
TEX30	0.292428	-0.0371828	0.185	0.232	1
ARHGAP45	0.2928	0.157931	0.376	0.344	1
SMIM20	0.293385	-0.0217992	0.191	0.252	1
PSMB10	0.293398	-0.0703029	0.742	0.742	1
RBL1	0.293671	0.160443	0.258	0.225	1
NUDC	0.293699	0.0644615	0.539	0.609	1
DENND4C	0.294383	0.164694	0.219	0.179	1
ILF3-DT	0.294671	-0.000753905	0.32	0.265	1
HAUS4	0.294782	-0.0364183	0.281	0.351	1
TC2N	0.295084	-0.0160307	0.253	0.318	1
CISD2	0.295474	-0.106215	0.365	0.424	1
SGTA	0.295734	-0.0142196	0.247	0.205	1
HSP90AB1	0.296157	0.0923518	0.837	0.854	1
RAD51C	0.296205	0.00399754	0.292	0.364	1
CSDE1	0.296292	-0.0658749	0.607	0.689	1
SNRPA1	0.296411	-0.0839717	0.483	0.55	1
TRADD	0.296629	-0.0394084	0.225	0.278	1
[truncated: 1,816 more rows]

## Sheet: Figure 3d
NBC	MBC	PC	ABC
RPS2	RPS2	ATP5F1D	RPS2
PFN1	PFN1	PRELID1	PFN1
ZFP36L2	NFKBIA	MZT2B	PCBP2
NFKBIA	ZFP36L2	TMEM160	JUN
ITM2B	HMGN1	CYC1	GRB2
SERP1	GADD45B	PCBP2	FTH1
SERTAD1	SERTAD1	FDX1	PGLS
TUBB4B	SERP1	KRT10	NFKBIA
HMGN1	PCBP2	MAP1LC3B	CCDC85B
FTH1	MARCKSL1	SERP1	HMGN1
SNHG7	TUBB4B	NFKBIA	SNHG7
MARCKSL1	ITM2B	POLDIP2	ATP5F1D
PCBP2	FTH1	SRSF9	FOS
GADD45B	ANP32B	XBP1	SERP1
ANP32B	CCDC85B	ITM2C	NT5C
FOS	SNHG7	UQCRFS1	PPP1R15A
CCDC85B	JUN	RPS2	JUNB
MAP1LC3B	BRD2	MZT2A	MCUB
PPP1R15A	FOS	CCDC85B	ZFP36L2
GRB2	PPP1R15A	HYI	RHOB
JUNB	RHOB	PIM2	PRELID1
KLF2	IFRD1	CRELD2	IER2
SNX3	MAP1LC3B	RAB5IF	UQCRFS1
TSPAN13	ATP5F1D	CHCHD10	KRT10
H2AFX	JUNB	COX5A	MAP1LC3B
BRD2	NT5C	GUK1	ANP32B
PDIA3	GUK1	CHPF	CDKN1A
GTF3A	GTF3A	DNAJC1	HSPA5
NT5C	GRB2	EIF4A3	TRIR
SYNGR2	DNAJB1	DPP7	TUBB4B
JUN	COX5A	HMGN1	SH3BP5
DNAJB1	PGLS	IDH2	KLF6
DYNLL1	UQCRFS1	CD47	GUK1
IFRD1	COTL1	GYPC	PTP4A1
RHOB	PRELID1	RCN2	EIF4A3
VIM	FOSB	MRPL41	COX5A
CKS2	C1QBP	SYNGR2	YBX1
COX5A	UBE2J1	UBE2J2	VOPP1
TRIR	CHCHD10	GNB2	KLF2
RNASET2	RCSD1	FASTK	TSPAN3
GUK1	GADD45GIP1	UBE2J1	TUBB2A
CALHM6	ID3	MYDGF	AFF4
ATP6V0C	SRSF7	C1QBP	CNN2
TOB1	SYNGR2	NDUFAF8	PDIA3
CALM1	MCUB	P4HB	ANXA11
PLEKHF2	SNX3	ADA2	FCRL2
CD47	RBM17	ARL5A	EIF5A
SRSF7	TOB1	COTL1	RGS1
UQCRFS1	ZFAND5	ANXA11	DYNLL1
CITED2	CKS2	RCSD1	BRD2
PGLS	KLF2	CYBA	H2AFX
MCUB	H2AFX	JUNB	C7orf50
ZFAND5	SNHG12	ATP6V0C	GTF3A
IDS	ANXA11	SURF1	AC020916.1
RCSD1	RNASET2	PDIA3	PPP3CC
DDIT3	PPP3CC	YPEL3	FOSB
ID3	DUSP2	ISCU	SRSF2
ATP5F1D	R3HDM4	TXNDC11	RNASET2
SNHG12	ATP6V0C	MRPS34	LRRFIP1
NSD3	KRT10	TMX4	LSM4
KRT10	LBH	SRSF4	PDLIM1
MYLIP	MZT2B	PFN1	CAMK1D
JTB	EIF5A	VAMP2	ODC1
ARL6IP4	FAAP20	PLEKHF2	GADD45B
PRELID1	IER2	CRTAP	COTL1
EIF4A3	CCND3	MRPS26	POLE4
ARL5A	CD47	RBM17	CD79B
ACTB	CDKN1A	ZFP36L2	SNX3
PTP4A1	ODC1	VAPA	RAC1
PPP3CC	CALM1	EIF5A	ACAP2
ID2		ODC1	SERTAD1
DPP7		IFNGR2	ERAP2
SRSF3		JAK1	AKIRIN2
IER2		UBE2G1	WTAP
DUSP2		TXNDC5	ATP6V0C
ARL4A		KLF2	ARL5A
RANBP1		H2AFV	PLEKHJ1
ISCU		EIF2AK4	PRPSAP2
CD24		ACADVL	H2AFZ
CDKN1A		KDELR2	DUSP2
IGHV4-34		METTL26	KRAS
SRSF2		RANBP1	AZIN1
TUBA4A		DERL3	NCOR1
BACH2		PPP1CC	BUD31
MAF1		OXR1	VCP
VCP		ERN1	TUBA1B
YWHAQ		RALY	CCNL1
TMEM134		MCUB	PTPN18
MBP		ACBD3	ZFAND5
PITHD1		GADD45B	ITM2B
TUBA1B		ICAM3	CALM3
TSPAN3		FTH1	GGA2
RBM17		C19orf24	HP1BP3
MIDN		GORASP2	CD47
CDK2AP2		TOR3A	LRP10
PPM1G		ITM2B	UCP2
PHF11		BRD2	P4HB
KLF10		TPST2	ATRAID
JUND		NCOR1	CAPN2
C1QBP		CHMP4B	DNAJA1
FAAP20		IRF4	SYNGR2
PPP1CC		FCMR
		SRRM2
		AQP3
		JUN
		HIST1H1C
		VIM
		IGLC3
		DDIT4
		PAGR1
		RNASET2
		IGHA1
		FAM214A
		AC087623.3
		IGHG3

## Sheet: Figure 3e
Description	type	_Log10P	number	Log10P
p38MAPK cascade	ABC	0	0	0
p38MAPK cascade	CD4NA	-3.6316	3	3.6316
p38MAPK cascade	CD4TCM	0	0	0
p38MAPK cascade	CD4TEM	-5.15443	4	5.15443
p38MAPK cascade	CD4TREG	-6.10716	5	6.10716
p38MAPK cascade	MBC	0	0	0
p38MAPK cascade	NBC	0	0	0
p38MAPK cascade	PBC	0	0	0
p38MAPK cascade	TMITO	-2.54397	3	2.54397
Adaptive Immune System	ABC	-5.54515	13	5.54515
Adaptive Immune System	CD4NA	-3.37457	8	3.37457
Adaptive Immune System	CD4TCM	-4.18307	9	4.18307
Adaptive Immune System	CD4TEM	-2.60103	7	2.60103
Adaptive Immune System	CD4TREG	-4.98682	12	4.98682
Adaptive Immune System	MBC	0	0	0
Adaptive Immune System	NBC	-2.76255	9	2.76255
Adaptive Immune System	PBC	0	0	0
Adaptive Immune System	TMITO	-5.83478	17	5.83478
cell activation involved in immune response	ABC	-3.6	10	3.6
cell activation involved in immune response	CD4NA	-2.8	7	2.8
cell activation involved in immune response	CD4TCM	0	0	0
cell activation involved in immune response	CD4TEM	-4.2	9	4.2
cell activation involved in immune response	CD4TREG	-3.7	10	3.7
cell activation involved in immune response	MBC	-2	6	2
cell activation involved in immune response	NBC	-2.3	8	2.3
cell activation involved in immune response	PBC	-5.8	14	5.8
cell activation involved in immune response	TMITO	-9.8	22	9.8
JAK-STAT signaling pathway	ABC	0	0	0
JAK-STAT signaling pathway	CD4NA	0	0	0
JAK-STAT signaling pathway	CD4TCM	0	0	0
JAK-STAT signaling pathway	CD4TEM	0	0	0
JAK-STAT signaling pathway	CD4TREG	0	0	0
JAK-STAT signaling pathway	MBC	-2	3	2
JAK-STAT signaling pathway	NBC	0	0	0
JAK-STAT signaling pathway	PBC	0	0	0
JAK-STAT signaling pathway	TMITO	-2.5	5	2.5
cellular senescence	ABC	-5.5	7	5.5
cellular senescence	CD4NA	-2.1	3	2.1
cellular senescence	CD4TCM	-2.1	3	2.1
cellular senescence	CD4TEM	-3.1	4	3.1
cellular senescence	CD4TREG	-3.5	5	3.5
cellular senescence	MBC	-5.3	6	5.3
cellular senescence	NBC	-4.4	6	4.4
cellular senescence	PBC	0	0	0
cellular senescence	TMITO	-2.5	5	2.5
IL-17 signaling pathway	ABC	-3.5	4	3.5
IL-17 signaling pathway	CD4NA	-4.1	4	4.1
IL-17 signaling pathway	CD4TCM	-2.9	3	2.9
IL-17 signaling pathway	CD4TEM	-6.9	6	6.9
IL-17 signaling pathway	CD4TREG	-3.5	4	3.5
IL-17 signaling pathway	MBC	-4.1	4	4.1
IL-17 signaling pathway	NBC	-3.4	4	3.4
IL-17 signaling pathway	PBC	0	0	0
IL-17 signaling pathway	TMITO	-3.7	5	3.7
Protein processing in endoplasmic reticulum	ABC	-5.6546	7	5.6546
Protein processing in endoplasmic reticulum	CD4NA	-2.13481	3	2.13481
Protein processing in endoplasmic reticulum	CD4TCM	-2.15285	3	2.15285
Protein processing in endoplasmic reticulum	CD4TEM	-2.09963	3	2.09963
Protein processing in endoplasmic reticulum	CD4TREG	-3.57359	5	3.57359
Protein processing in endoplasmic reticulum	MBC	-2.08246	3	2.08246
Protein processing in endoplasmic reticulum	NBC	-3.45152	5	3.45152
Protein processing in endoplasmic reticulum	PBC	-10.0844	11	10.0844
Protein processing in endoplasmic reticulum	TMITO	-3.42738	6	3.42738
Apoptosis	ABC	-6.19253	7	6.19253
Apoptosis	CD4NA	-8.85505	8	8.85505
Apoptosis	CD4TCM	-7.4453	7	7.4453
Apoptosis	CD4TEM	-11.8124	10	11.8124
Apoptosis	CD4TREG	-10.3402	10	10.3402
Apoptosis	MBC	-3.40295	4	3.40295
Apoptosis	NBC	-7.39091	8	7.39091
Apoptosis	PBC	-2.61305	4	2.61305
Apoptosis	TMITO	-5.90563	8	5.90563
interferon-gamma production	ABC	0	0	0
interferon-gamma production	CD4NA	0	0	0
interferon-gamma production	CD4TCM	0	0	0
interferon-gamma production	CD4TEM	-3.8	4	3.8
interferon-gamma production	CD4TREG	-3.2	4	3.2
interferon-gamma production	MBC	0	0	0
interferon-gamma production	NBC	-2.1	3	2.1
interferon-gamma production	PBC	0	0	0
interferon-gamma production	TMITO	0	0	0
Ferroptosis	ABC	-3.40749	3	3.40749
Ferroptosis	CD4NA	-3.92171	3	3.92171
Ferroptosis	CD4TCM	0	0	0
Ferroptosis	CD4TEM	-3.88367	3	3.88367
Ferroptosis	CD4TREG	-3.45952	3	3.45952
Ferroptosis	MBC	-3.86507	3	3.86507
Ferroptosis	NBC	-3.38228	3	3.38228
Ferroptosis	PBC	-3.24112	3	3.24112
Ferroptosis	TMITO	0	0	0

## Sheet: Figure 3f
GO	Description	_LogP_ABC	_LogP_CD4NA	_LogP_CD4TCM	_LogP_CD4TEM	_LogP_CD4TREG	_LogP_MBC	_LogP_NBC	_LogP_PBC	_LogP_TMITO
TRR00015	Regulated by: ARNT	0	0	0	0	0	0	0	0	-5.09691
TRR01275	Regulated by: STAT1	0	0	0	0	0	0	0	0	-4.76915
TRR01419	Regulated by: TP53	0	0	-2.09692	-2.04396	0	0	0	0	-4.20663
TRR01155	Regulated by: RBMX	0	0	0	0	0	0	-5.41729	0	-4.83822
TRR01235	Regulated by: SMAD3	0	0	0	-4.02168	0	0	0	0	-2.95744
TRR00023	Regulated by: ATF2	0	0	0	-4.02168	0	0	0	0	-2.95744
TRR00110	Regulated by: CEBPB	0	0	0	-6.24848	0	0	0	0	-2.22271
TRR00421	Regulated by: GLI1	0	0	0	-4.80626	0	0	0	0	0
TRR00111	Regulated by: CEBPD	0	0	0	-4.80626	0	0	0	0	0
TRR00527	Regulated by: HSF1	0	0	0	-4.02168	0	0	0	0	0
TRR00002	Regulated by: ABL1	0	0	0	-5.6388	0	0	0	0	0
TRR01150	Regulated by: RB1	0	0	0	-4.02168	0	0	-3.51877	0	0
TRR01158	Regulated by: RELA	-2.17322	0	0	-4.76337	0	0	0	0	-5.49389
TRR00875	Regulated by: NFKB1	-2.14129	0	0	-4.71346	0	0	0	0	-6.26173
TRR01236	Regulated by: SMAD4	-3.69781	0	0	-4.17684	0	0	0	0	-3.10847
TRR00263	Regulated by: ELK1	0	-4.71563	0	-4.67717	-4.24742	0	0	0	-3.59844
TRR01529	Regulated by: WT1	-5.34897	0	0	-3.19977	0	-4.59555	-2.70895	-2.57163	-2.16836
TRR00276	Regulated by: ESR2	-4.19456	0	0	-4.67717	0	-4.65837	-4.16894	0	0
TRR00275	Regulated by: ESR1	-3.57383	-2.92586	-2.94479	-4.19886	-2.47923	-4.17432	-6.10817	0	-3.86106
TRR01277	Regulated by: STAT3	-2.57747	-3.2231	0	-5.54556	-2.64185	-3.15105	-2.54637	0	-4.4205

## Sheet: Figure 3g
TF	DEGs
NFKB1	IFNG
NFKB1	JUNB
NFKB1	NFKBIA
NFKB1	CCL3
NFKB1	CCL4
NFKB1	TIMP1
NFKB1	UPP1
NFKB1	BTG2
NFKB1	SQSTM1
NFKB1	KDM2A
NFKB1	NFKBIZ
NFKB1	TBX21
CEBPB	CDKN1A
CEBPB	DDIT3
CEBPB	S100A9
CEBPB	TNF
CEBPB	GADD45G
ABL1	CDKN1A
ABL1	JUN
ABL1	PIM1
STAT3	CDKN1A
STAT3	DDIT3
STAT3	FOS
STAT3	JUNB
STAT3	PIM1
STAT3	ZFP36
RELA	IFNG
RELA	JUNB
RELA	NFKBIA
RELA	CCL3
RELA	CCL4
RELA	TIMP1
RELA	UPP1
RELA	BTG2
RELA	KDM2A
RELA	TBX21
RELA	NFKBIZ
WT1	CDKN1A
WT1	JUN
WT1	JUNB
WT1	ODC1
WT1	WTAP
ARNT	FOS
ARNT	JUN
ARNT	TIMP1
ARNT	BHLHE40
GLI1	H2AX
GLI1	JUN
GLI1	S100A9
STAT1	IFNG
STAT1	S100A10
STAT1	CCL3
STAT1	TIMP1
STAT1	UPP1
STAT1	TBX21
TP53	DUSP1
TP53	FUS
TP53	ID2
TP53	PMAIP1
TP53	BTG2
TP53	KLF2
TP53	RASSF1

[truncated: 13 more sheets: Figure 4c, Figure 4d, Figure 4e, Figure 4f, Figure 4g, Figure 5c-d, Figure 5e, Figure 5f, Figure 5g, Figure 6a, Figure 6b, Figure 6c, Figure 6d]
